# Supplementary material for: Indonesian state educational universities’ bibliometric dataset
Source: Data Brief. 2018 Nov 30;22:30–40. doi: 10.1016/j.dib.2018.11.128 (PMC6297068; doi:10.1016/j.dib.2018.11.128)
Supplement: Supplementary file 1 — Supplementary material [file mmc1.zip]

Archive with 10 entries (10 files):
- 01 Universitas Pendidikan Indonesia (UPI).xlsx
- 02 Universitas Negeri Malang (UM).xlsx
- 03 Universitas Negeri Semarang (UNNES).xlsx
- 04 Universitas Negeri Surabaya (Unesa).xlsx
- 05 Universitas Negeri Yogyakarta (UNY).xlsx
- 06 Universitas Negeri Makassar (UNM).xlsx
- 07 Universitas Negeri Jakarta (UNJ).xlsx
- 08 Universitas Negeri Padang (UNP).xlsx
- 09 Universitas Negeri Medan (Unimed).xlsx
- 10 Universitas Negeri Gorontalo (UNG).xlsx
