# Supplementary material for: Indonesian state educational universities’ bibliometric dataset
Source: Data Brief. 2018 Nov 30;22:30–40. doi: 10.1016/j.dib.2018.11.128 (PMC6297068; doi:10.1016/j.dib.2018.11.128)
Supplement: Supplementary file 1 — Supplementary material [file mmc1.zip › 01 Universitas Pendidikan Indonesia (UPI).xlsx]

## Sheet: Year
Year	Documents
2002	1
2003	5
2004	0
2005	5
2006	5
2007	3
2008	5
2009	0
2010	14
2011	13
2012	28
2013	41
2014	50
2015	55
2016	270
2017	507
2018	380

## Sheet: Subject
Subject Area	Documents
Physics and Astronomy	544
Engineering	389
Materials Science	279
Social Sciences	243
Computer Science	114
Environmental Science	106
Arts and Humanities	91
Business, Management and Accounting	74
Earth and Planetary Sciences	65
Agricultural and Biological Sciences	41
Economics, Econometrics and Finance	39
Chemistry	33
Chemical Engineering	32
Mathematics	32
Decision Sciences	31
Energy	17
Multidisciplinary	15
Biochemistry, Genetics and Molecular Biology	14
Psychology	12
Medicine	8
Pharmacology, Toxicology and Pharmaceutics	2
Nursing	1

## Sheet: Source
Source Title	Documents
Journal Of Physics Conference Series	392
IOP Conference Series Materials Science And Engineering	243
AIP Conference Proceedings	127
IOP Conference Series Earth And Environmental Science	62
Indonesian Journal Of Applied Linguistics	44
Jurnal Pendidikan IPA Indonesia	31
Man In India	31
Pertanika Journal Of Science And Technology	19
International Journal Of Applied Business And Economic Research	16
Advanced Science Letters	11
International Journal Of Economic Research	11
Journal Of Engineering Science And Technology	11
Arpn Journal Of Engineering And Applied Sciences	6
New Educational Review	6
American Journal Of Applied Sciences	5
Indonesian Journal Of Chemistry	5
International Journal Of Instruction	5
Jurnal Teknologi Sciences And Engineering	5
Materials Science Forum	5
Social Sciences Pakistan	5
Asian Social Science	4
Frontiers In Psychology	4
Journal Of Mathematical And Fundamental Sciences	4
Journal Of Turkish Science Education	4
Matec Web Of Conferences	4
Telkomnika Telecommunication Computing Electronics And Control	4
World Transactions On Engineering And Technology Education	4
Advanced Materials Research	3
Advanced Powder Technology	3
Asian Efl Journal	3
International Journal Of Applied Engineering Research	3
Journal Of Environmental Management And Tourism	3
Langmuir	3
ACM International Conference Proceeding Series	2
ACS Applied Materials And Interfaces	2
Acta Mathematica Sinica English Series	2
Agrivita	2
Asia Pacific Journal Of Education	2
Citizenship Social And Economics Education	2
Far East Journal Of Mathematical Sciences	2
Food Chemistry	2
Fractals	2
Hayati Journal Of Biosciences	2
International Education Studies	2
International Journal Of Conservation Science	2
International Journal Of Educational Development	2
International Journal Of Multimedia And Ubiquitous Engineering	2
Itb Journal Of Information And Communication Technology	2
Journal Of Agricultural And Food Chemistry	2
Journal Of Chemical Education	2
Journal Of Engineering And Applied Sciences	2
Journal Of Entomological Research	2
Journal Of ICT Research And Applications	2
Journal Of Telecommunication Electronic And Computer Engineering	2
Key Engineering Materials	2
Physical Review D Particles Fields Gravitation And Cosmology	2
Policy Futures In Education	2
Springerplus	2
Turkish Online Journal Of Educational Technology	2
Adsorption	1
Advanced Composite Materials	1
Advanced Energy Materials	1
Advances In Intelligent Systems And Computing	1
Aiche Journal	1
Annals Of Functional Analysis	1
Arabian Journal For Science And Engineering	1
Arabian Journal Of Chemistry	1
Asia Pacific Education Review	1
Asia Pacific Forum On Science Learning And Teaching	1
Asian Journal Of Chemistry	1
Australian Journal Of Psychology	1
Aviation Space And Environmental Medicine	1
Biochemical And Biophysical Research Communications	1
Biomass And Bioenergy	1
Biotropia	1
Buildings	1
Carbon	1
Cell Stress And Chaperones	1
Chemical Engineering Journal	1
Chemical Engineering Science	1
Comparative Clinical Pathology	1
E3s Web Of Conferences	1
Education And Information Technologies	1
Egyptian Journal Of Medical Human Genetics	1
Eurasia Journal Of Mathematics Science And Technology Education	1
European Research Studies Journal	1
Experimental Astronomy	1
Far East Journal Of Electronics And Communications	1
Faraday Discussions	1
Fuel	1
Glasgow Mathematical Journal	1
Hydrometallurgy	1
IEEE Communications Letters	1
Improving Schools	1
Indonesian Journal Of Geography	1
International Business Management	1
International Electronic Journal Of Elementary Education	1
International Electronic Journal Of Mathematics Education	1
International Journal For Lesson And Learning Studies	1
International Journal For Technology In Mathematics Education	1
International Journal Of Advanced Manufacturing Technology	1
International Journal Of Business	1
International Journal Of Business Research	1
International Journal Of Early Years Education	1
International Journal Of Economics And Management	1
International Journal Of Electrical And Computer Engineering	1
International Journal Of Emerging Technologies In Learning	1
International Journal Of Environmental And Science Education	1
International Journal Of Learning	1
International Journal Of Literacies	1
International Journal Of Pharmaceutical Sciences Review And Research	1
International Journal Of Soft Computing	1
International Journal Of The History Of Sport	1
Ionics	1
ITB Journal Of Science	1
Journal Of Agricultural Meteorology	1
Journal Of Alloys And Compounds	1
Journal Of Applied Pharmaceutical Science	1
Journal Of Applied Physics	1
Journal Of Applied Polymer Science	1
Journal Of Applied Sciences	1
Journal Of Asia TEFL	1
Journal Of Baltic Science Education	1
Journal Of Chemical Technology And Metallurgy	1
Journal Of Computer Science	1
Journal Of Cross Cultural Psychology	1
Journal Of Education For Teaching	1
Journal Of Entrepreneurship Education	1
Journal Of Environmental Chemical Engineering	1
Journal Of Essential Oil Bearing Plants	1
Journal Of Human Behavior In The Social Environment	1
Journal Of In Service Education	1
Journal Of Magnetism And Magnetic Materials	1
Journal Of Material Cycles And Waste Management	1
Journal Of Materials Science Materials In Electronics	1
Journal Of Physical Chemistry C	1
Journal Of Plant Research	1

## Sheet: Document Type
Document Type	Documents
Conference Paper	949
Article	400
Book Chapter	11
Review	7
Editorial	6
Article in Press	4
Erratum	3
Note	2

## Sheet: Country
Country/Territory	Documents
Indonesia	1379
Japan	63
Malaysia	32
South Korea	19
Netherlands	16
Australia	15
United States	15
Turkey	8
China	7
Pakistan	7
Poland	7
Saudi Arabia	7
Canada	6
Italy	6
Mexico	6
Brazil	5
Bulgaria	5
Croatia	5
Estonia	5
Ghana	5
Hong Kong	5
Hungary	5
India	5
Iran	5
Kenya	5
Nigeria	5
Portugal	5
Romania	5
Russian Federation	5
Slovakia	5
Spain	5
Uganda	5
United Kingdom	5
Philippines	4
Switzerland	4
France	3
Germany	3
Singapore	3
Bosnia and Herzegovina	2
Colombia	2
Israel	2
Taiwan	2
Thailand	2
Argentina	1
Austria	1
Chile	1
Czech Republic	1
Finland	1
Norway	1
Peru	1
Serbia	1
Ukraine	1
Undefined	3

## Sheet: Author
Author Name	Documents
Nandiyanto, A.B.D.	70
Abdullah, A.G.	51
Suhandi, A.	38
Rustaman, N.Y.	31
Samsudin, A.	28
Hasanah, L.	27
Setiawan, A.	27
Jupri, A.	26
Firman, H.	24
Kaniawati, I.	24
Suryadi, D.	22
Permanasari, A.	20
Riza, L.S.	20
Rusdiana, D.	20
Hidayat, T.	19
Khoerunnisa, F.	19
Liliasari	19
Redjeki, S.	19
Munir	18
Herman, T.	17
Widodo, A.	17
Setiawan, W.	16
Sinaga, P.	16
Hamidah, I.	15
Kadarohman, A.	15
Ogi, T.	15
Okuyama, K.	15
Dahlan, J.A.	14
Hariyadi, T.	14
Maryani, E.	14
Mudzakir, A.	14
Mulyanti, B.	14
Priyandoko, D.	14
Rosjanuardi, R.	13
Sanjaya, Y.	13
Yuliani, G.	13
Feranie, S.	12
Prima, E.C.	12
Siahaan, P.	12
Sopandi, W.	12
Widiaty, I.	12
Chandra, D.T.	11
Mulyadi, Y.	11
Rusyati, L.	11
Aisyah, S.	10
Ardi, N.D.	10
Hakim, D.L.	10
Hurriyati, R.	10
Kaneko, K.	10
Kusumah, Y.S.	10
Liliawati, W.	10
Muslim	10
Nugraha, M.G.	10
Prabawanto, S.	10
Riandi, R.	10
Saepuzaman, D.	10
Suhendi, E.	10
Suherman, A.	10
Utama, J.A.	10
Aryanti, T.	9
Darhim	9
Hermita, N.	9
Komalasari, K.	9
Nandi, N.	15
Nugraha, E.	9
Prabawa, H.W.	9
Priatna, N.	9
Rasim	9
Setiabudi, A.	9
Sutarno, H.	9
Aminudin, A.	8
Fatimah, S.	8
Fujimori, T.	8
Hernani	8
Iryanti, M.	8
Junaeti, E.	8
Maknun, J.	8
Munandar, A.	8
Nahadi	8
Purwianingsih, W.	8
Rahmat, A.	8
Rohendi, D.	8
Rusdiana, A.	8
Saripudin, D.	8
Sriyati, S.	8
Suyatman	8
Wahyudin	8
Wiendartun	8
Yuliarto, B.	8
Zaen, R.	8
Ana, A.	7
Arifin, P.	7
Asmoro, C.P.	7
Budimansyah, D.	7
Diana, S.	7
Fitriani, A.	7
Handayani, M.N.	7
Hendrawan	7
Malik, A.	7
Mulyana	7
Ningrum, E.	7
Pantjawati, A.B.	7
Purnama, W.	7
Sukamto, R.A.	7
Sumarna, O.	7
Sutresna, N.	7
Tjasyono, B.	7
Turmudi	7
Wihardi, Y.	7
Agustin, R.R.	6
Anggraeni, S.	6
Cakrawati, D.	6
Endo, M.	6
Gumilar, G.G.	6
Haristiani, N.	6
Hasegawa, S.	6
Khairurrijal	6
Liliasari, L.	6
Prahmana, R.C.I.	6
Rochintaniawati, D.	6
Ruhimat, M.	6
Sardjono, R.E.	6
Saripudin, A.	6
Setiawan, A.	6
Siswaningsih, W.	6
Sudargo, F.	6
Suhendra, S.	6
Sultoni, K.	6
Supriatno, B.	6
Suwarma, I.R.	6
Tarigan, B.	6
Tayubi, Y.R.	6
Utari, S.	6
Wahyudin, D.	6
Wibowo, F.C.	6
Yulianti, K.	6
Yuwono, H.	6
Ahmadi, K.	5
Arutanti, O.	5
Aryeetey, R.	5
Bertoni, A.	5
Bettache, K.	5
Butovskaya, M.	5
Castro, F.N.	5
Cetinkaya, H.	5
Cunha, D.	5
Darhim, D.	5
David, O.A.	5
Donato, S.	5
Drijvers, P.	5
Dronova, D.	5
Dural, S.	5
Fisher, M.	5
Frackowiak, T.	5
Gruppen, H.	5
Gunawan, A.Y.	5
Hayashi, T.	5
Hendayana, S.	5
Hilpert, P.	5

## Sheet: Affiliation
Affiliation	Documents
Universitas Pendidikan Indonesia	1382
Institut Teknologi Bandung	123
Universitas Padjadjaran	23
Hiroshima University	21
UIN Sunan Gunung Djati	14
Universitas Sultan Ageng Tirtayasa	14
Universitas Riau	11
State University of Malang	11
Shinshu University	10
Universitas Sriwijaya	10
Universitas Muhammadiyah Prof. Dr. HAMKA	10
Universiti Teknologi Malaysia	9
Lembaga Ilmu Pengetahuan Indonesia	8
Universitas Tadulako	8
Universitas Ahmad Dahlan	8
Gadjah Mada University	7
Bengkulu University	7
Telkom University	7
Universitas Negeri Surabaya	7
Universitas Islam Negeri Syarif Hidayatullah Jakarta	7
Universitas Swadaya Gunung Djati	6
Universiti Kebangsaan Malaysia	6
Utrecht University	6
Universitas Syiah Kuala	6
Federal Neuropsychiatric Hospital	5
Universitas Nusantara PGRI Kediri	5
Universitas Galuh	5
Universidade Federal do Rio de Janeiro	5
Kyung Hee University	5
University of Amsterdam	5
Universiti Utara Malaysia	5
Chiba University	5
Chinese University of Hong Kong	5
Wageningen University and Research Centre	5
Pecsi Tudomanyegyetem	5
Matej Bel University	5
Universidade do Estado do Rio de Janeiro	5
University of Zagreb	5
Baqiyatallah University of Medical Sciences	5
Akdeniz Universitesi	5
Indian Institute of Technology, Guwahati	5
Japan Advanced Institute of Science and Technology	5
Universidad Iberoamericana	5
Ankara Universitesi	5
Central University of Finance and Economics	5
King Saud University	5
Cumhuriyet Universitesi	5
Adekunle Ajasin University	5
University of Washington, Seattle	5
University of Wroclaw	5
Saint Mary's University	5
University of Ghana	5
Izmir Ekonomi Universitesi	5
Universidade de Coimbra	5
Russian Academy of Sciences	5
Razi University	5
Universidade Federal do Rio Grande do Norte	5
Universita Cattolica del Sacro Cuore	5
Universitatea Babes-Bolyai din Cluj-Napoca	5
Kanazawa University	5
University of Nigeria	5
Universidad de Granada	5
Curtin University	5
University of Nairobi	5
University of Karachi	5
University of Tartu	5
Universitas Indonesia	5
Institut Pertanian Bogor	5
Universitas Brawijaya	5
Universitas Sebelas Maret	5
South-West University Neofit Rilski	5
Indian Institute of Management Bangalore	5
Makerere University	5
University Malaysia Pahang	5
Universitas Kanjuruhan Malang	5
Universitas Muhammadiyah Sidoarjo	5
University of Science and Culture, Tehran	5
Pakuan University	5
Universitas Negeri Medan	5
Yayasan Salib Suci	4
Universitas Muhammadiyah Tangerang	4
Arizona State University	4
Tohoku University	4
Institute of Psychology of the Polish Academy of Sciences	4
Universitat Zurich	4
Uniwersytet Warszawski	4
Universidade Federal de Uberlandia	4
Monash University	4
Istanbul Universitesi	4
Pontificia Universidade Catolica do Rio de Janeiro	4
Universitas Diponegoro	4
Universitas Lampung	4
Universitas Pasundan	4
Universitas Terbuka	4
Instituto D'Or de Pesquisa e Ensino	4
Universidade de Coimbra, Faculdade de Psicologia e de Ciencias da Educacao	4
Universitas PGRI Semarang	4
Universitas Serang Raya	3
PSTNT-BATAN	3
Universitas PGRI Palembang	3
Mõttemaru Oü	3
Nanyang Technological University	3
Kyoto University	3
Russian State University for the Humanities	3
Technische Universitat Dresden	3
Kumoh National Institute of Technology	3
Yildiz Technical University	3
The University of Warwick	3
University of Tokyo	3
SWPS Uniwersytet Humanistycznospołeczny	3
Constantine the Philosopher University	3
University of Mataram	3
Universitas Pattimura	3
Nisshin Seifun Group Inc	3
Universitas Negeri Jakarta	3
Universitas Negeri Padang	3
STKIP PGRI Sumbar	3
Politeknik Negeri Lhokseumawe	3
Universitas Islam Riau	3
Universitas Sarjanawiyata Tamansiswa	3
Universitas Muhammadiyah Purwokerto	3
International Development Center of	2
Politeknik Negeri Semarang	2
PTNBR-BATAN	2
Public Health Institute	2
Universitas Siliwangi	2
Arsari Group	2
MI Consulting Corporation	2
Institut Teknologi Sumatera	2
Universitas Borneo Tarakan	2
Guangdong Construction Polytechnic	2
Sekolah Tinggi Keguruan Dan Ilmu Pendidikan Pasundan	2
SMAN 2 Kota Sukabumi	2
Dinas Pendidikan	2
STKIP Bima	2
Universitas Singaperbangsa Karawang	2
Hanwha	2
Nagoya University	2
University of Illinois at Urbana-Champaign	2
Kangwon National University	2
Universiti Sains Malaysia	2
Universite Pierre et Marie Curie	2
Bar-Ilan University	2
Uniwersytet Opolski	2
Slovak Academy of Sciences	2
The University of British Columbia	2
University of Wollongong	2
Hokkaido University	2
International Islamic University Malaysia	2
Universidade da Madeira	2
Simon Fraser University	2
Institute for Materials Research, Tohoku University	2
National Science Museum, Tokyo	2
Baskent Universitesi	2
Universitas Udayana	2
Universitas Andalas	2
Satya Wacana Christian University	2
Institut Teknologi Sepuluh Nopember	2
University of the Philippines Los Banos	2
Japan International Cooperation Agency	2

## Sheet: Citation
Author(s)	Journal	Citation
Vashaei et al. (2005)	Journal of Applied Physics	96
Cho et al. (2005)	Semiconductor Science and Technology	56
Topik, Yukawa, & Ito (2005)	Journal of Plant Research	46
Song et al. (2013)	Carbon	41
Ogi, Nandiyanto, & Okuyama (2014)	Advanced Powder Technology	37
Nandiyanto et al. (2013)	Chemical Engineering Science	31
Saito et al. (2006)	Journal of In-Service Education	29
Ray Hamidie et al. (2015)	Metabolism: Clinical and Experimental	26
Muraza et al. (2015)	Microporous and Mesoporous Materials	25
Arutanti et al. (2015)	ACS Applied Materials and Interfaces	25
Fatimah & Verhulst (2003)	Nonlinear Dynamics	25
Simonin et al. (2003)	Hydrometallurgy	23
Nandiyanto et al. (2013)	Langmuir	22
Aisyah et al. (2013)	Journal of Agricultural and Food Chemistry	21
Sundayana et al. (2017)	World Transactions on Engineering and Technology Education	20
Nandiyanto et al. (2014)	Chemical Engineering Journal	19
Arutanti et al. (2014)	AIChE Journal	19
Suhendi et al. (2013)	Langmuir	19
Radiman & Yuliani (2008)	Polymer International	19
Saito et al. (2007)	International Journal of Educational Development	19
