# Supplementary material for: Indonesian state educational universities’ bibliometric dataset
Source: Data Brief. 2018 Nov 30;22:30–40. doi: 10.1016/j.dib.2018.11.128 (PMC6297068; doi:10.1016/j.dib.2018.11.128)
Supplement: Supplementary file 1 — Supplementary material [file mmc1.zip › 02 Universitas Negeri Malang (UM).xlsx]

## Sheet: Year
Year	Documents
2000	2
2001	6
2002	5
2003	7
2004	7
2005	12
2006	12
2007	10
2008	2
2009	3
2010	6
2011	9
2012	9
2013	17
2014	25
2015	39
2016	129
2017	214
2018	97

## Sheet: Subject
Subject Area	Documents
Physics and Astronomy	185
Engineering	155
Social Sciences	132
Materials Science	110
Chemistry	90
Computer Science	58
Business, Management and Accounting	47
Economics, Econometrics and Finance	46
Environmental Science	34
Arts and Humanities	33
Mathematics	31
Agricultural and Biological Sciences	21
Energy	19
Earth and Planetary Sciences	17
Biochemistry, Genetics and Molecular Biology	15
Decision Sciences	13
Chemical Engineering	12
Pharmacology, Toxicology and Pharmaceutics	7
Medicine	5
Psychology	3
Immunology and Microbiology	2
Multidisciplinary	2
Veterinary	2
Nursing	1

## Sheet: Source
Source Title	Documents
AIP Conference Proceedings	122
IOP Conference Series Materials Science And Engineering	36
Inorganica Chimica Acta	29
Journal Of Physics Conference Series	29
International Journal Of Economic Research	20
International Journal Of Applied Business And Economic Research	16
Jurnal Pendidikan IPA Indonesia	13
IOP Conference Series Earth And Environmental Science	12
World Transactions On Engineering And Technology Education	12
Matec Web Of Conferences	11
Global Journal Of Engineering Education	8
Zeitschrift Fur Anorganische Und Allgemeine Chemie	8
Indonesian Journal Of Applied Linguistics	7
Inorganic Chemistry	6
Journal Of Baltic Science Education	6
Materials Science Forum	6
International Journal Of Instruction	5
Advanced Science Letters	4
Arpn Journal Of Engineering And Applied Sciences	4
Asia Pacific Forum On Science Learning And Teaching	4
Asian Efl Journal	4
International Journal Of Applied Engineering Research	4
Dalton Transactions	3
Eurasia Journal Of Mathematics Science And Technology Education	3
Global Journal Of Pure And Applied Mathematics	3
International Journal Of Chemtech Research	3
International Journal Of Environmental And Science Education	3
International Journal Of Science And Mathematics Education	3
Journal Of Language And Literature	3
Journal Of The Chinese Chemical Society	3
Journal Of Turkish Science Education	3
Mediterranean Journal Of Social Sciences	3
Physica C Superconductivity And Its Applications	3
ACM International Conference Proceeding Series	2
Advanced Materials Research	2
Agrivita	2
Asian Journal Of Microbiology Biotechnology And Environmental Sciences	2
Asian Pacific Journal Of Reproduction	2
Australian Journal Of Chemistry	2
Biodiversitas	2
Biofuels	2
Chemistry Letters	2
Far East Journal Of Mathematical Sciences	2
Inorganic Chemistry Communications	2
International Journal Of Electrical And Computer Engineering	2
International Journal Of Engineering And Technology	2
International Journal Of Engineering And Technology Uae	2
International Journal Of Mathematical Analysis	2
International Journal Of Nanomechanics Science And Technology	2
Journal Of Chemical Physics	2
Journal Of Natural Fibers	2
Journal Of Physics Condensed Matter	2
Journal Of The Chemical Society Dalton Transactions	2
Jurnal Teknologi	2
Man In India	2
Medicinal Plants	2
Nano	2
Physical Review B Condensed Matter And Materials Physics	2
Procedia Engineering	2
Social Sciences Pakistan	2
Telkomnika Telecommunication Computing Electronics And Control	2
Theory And Practice In Language Studies	2
3l Language Linguistics Literature	1
Aacl Bioflux	1
Academy Of Entrepreneurship Journal	1
Advanced Structured Materials	1
Advances In Natural And Applied Sciences	1
American Eurasian Journal Of Sustainable Agriculture	1
Applied Physics Letters	1
Applied Sciences Switzerland	1
Arabian Journal Of Chemistry	1
Archives Of Materials Science And Engineering	1
Asia Pacific Education Review	1
Asian Journal Of Chemistry	1
Asian Pacific Journal Of Tropical Biomedicine	1
Asian Social Science	1
Biochemistry	1
Bulletin Of The Chemical Society Of Japan	1
Chemcatchem	1
Chemistry	1
Cogent Education	1
Communications In Algebra	1
Comptes Rendus De L Academie Des Sciences Series IIC Chemistry	1
Croatian Journal Of Education	1
Crystengcomm	1
EMJ Engineering Management Journal	1
Ecological Indicators	1
Ecology Environment And Conservation	1
Egitim Arastirmalari Eurasian Journal Of Educational Research	1
Electronic Journal Of Foreign Language Teaching	1
Engineering Optimization	1
English Language Teaching	1
Forest Policy And Economics	1
Frontiers In Energy	1
Gema Online Journal Of Language Studies	1
Geojournal Of Tourism And Geosites	1
Geosciences Switzerland	1
Global Business Review	1
Human Systems Management	1
IEEE Access	1
IEEE Region 10 Annual International Conference Proceedings TENCON	1
Ieej Transactions On Electrical And Electronic Engineering	1
Ieej Transactions On Electronics Information And Systems	1
Improving Schools	1
Indian Journal Of Public Health Research And Development	1
Indian Journal Of Science And Technology	1
Indonesia And The Malay World	1
Indonesian Journal Of Chemistry	1
Indonesian Journal Of Electrical Engineering And Computer Science	1
Indonesian Journal Of Geography	1
International Electronic Journal Of Elementary Education	1
International Journal For Lesson And Learning Studies	1
International Journal Of Advances In Soft Computing And Its Applications	1
International Journal Of Applied Linguistics And English Literature	1
International Journal Of Conservation Science	1
International Journal Of Emerging Technologies In Learning	1
International Journal Of Energy Economics And Policy	1
International Journal Of Environmental Studies	1
International Journal Of Leadership In Education	1
International Journal Of Literacies	1
International Journal Of Management In Education	1
International Journal Of Pharmtech Research	1
International Journal Of Plant Biology	1
International Journal Of Polymer Science	1
International Journal Of Production Research	1
International Journal Of Renewable Energy Research	1
International Journal Of Sustainable Engineering	1
International Journal Of Technology	1
International Journal On Advanced Science Engineering And Information Technology	1
International Journal On Electrical Engineering And Informatics	1
International Review Of Electrical Engineering	1
International Review Of Mechanical Engineering	1
Issues In Educational Research	1
Itb Journal Of Science	1
JP Journal Of Algebra Number Theory And Applications	1
Journal Of Alloys And Compounds	1
Journal Of Asia Tefl	1
Journal Of Chemical And Pharmaceutical Research	1
Journal Of Chemical Technology And Metallurgy	1
Journal Of Combinatorial Mathematics And Combinatorial Computing	1
Journal Of Culinary Science And Technology	1
Journal Of Engineering And Applied Sciences	1
Journal Of Engineering And Technological Sciences	1
Journal Of Engineering Mathematics	1
Journal Of Ethnopharmacology	1
Journal Of Geochemical Exploration	1
Journal Of Nonlinear Optical Physics And Materials	1
Journal Of Social Studies Education Research	1

## Sheet: Document Type
Document Type	Documents
Article	337
Conference Paper	260
Article in Press	5
Editorial	3
Book Chapter	2
Review	2
Erratum	1
Note	1

## Sheet: Country
Country/Territory	Documents
Indonesia	605
Australia	65
Italy	39
Japan	39
Malaysia	21
Netherlands	15
United States	10
New Zealand	9
Germany	8
Taiwan	6
United Kingdom	6
France	5
Turkey	5
Thailand	4
Egypt	3
India	3
South Korea	3
Austria	2
Canada	2
Colombia	2
Finland	2
Russian Federation	2
Brazil	1
China	1
Denmark	1
Pakistan	1
Poland	1
Portugal	1
Qatar	1
Romania	1
Singapore	1
Slovakia	1
Spain	1
Switzerland	1
Undefined	5

## Sheet: Author
Author Name	Documents
Effendy	56
White, A.H.	55
Skelton, B.W.	53
Pettinari, C.	38
Puspitasari, P.	36
Mufti, N.	34
Taufiq, A.	33
Diantoro, M.	31
Wibawa, A.P.	23
Sunaryono	21
Fuad, A.	19
Afandi, A.N.	18
Corebima, A.D.	17
Hidayat, A.	16
Marchetti, F.	16
Risdanareni, P.	15
Pettinari, R.	14
Sendari, S.	14
Hidayat, N.	13
Soetjipto, B.E.	13
Susilo, H.	12
Nugroho, A.A.	11
Amin, M.	10
Di Nicola, C.	10
Suryanto, H.	10
Andoko	12
Cingolani, A.	9
Darminto	9
Kustono, D.	9
Lestari, U.	9
Rahayu, S.	9
Suarsini, E.	9
Zulaikah, S.	9
Bowmaker, G.A.	8
Dardiri, A.	8
Elmunsyah, H.	8
Nasikhudin	8
Nur, H.	8
Pratapa, S.	8
Purnomo	8
Rahmawati, Y.	8
Santini, C.	8
Somers, N.	8
Suswanto, H.	8
Suwono, H.	8
Zubaidah, S.	8
Basthomi, Y.	7
Palstra, T.T.M.	7
Pellei, M.	7
Ekaputri, J.J.	6
Fajaroh, F.	6
Hajji, A.M.	6
Nusantara, T.	6
Setyosari, P.	6
Sulistyorini, Y.	6
Tuwoso	6
Wahyono, H.	6
Widiyaningtyas, T.	6
Witjaksono, M.	6
Wiyono, B.B.	6
Wulandari, D.	6
Fadlika, I.	5
Hanna, J.V.	5
Kamdi, W.	5
Larasati, A.	5
Leasa, M.	5
Lestari, S.R.	5
Mukhadis, A.	5
Mutrofin, S.	5
Nindyawati	5
Putra, E.G.R.	5
Sasongko, M.I.N.	5
Siswanto, H.	5
Subakti	5
Sulistyo, G.H.	5
Sumitro, S.B.	5
Sutadji, E.	5
Triwikantoro	5
Utomo, S.H.	5
Whitaker, C.R.	5
Widiati, U.	5
Widiyanti	5
Wisodo, H.	5
Yannuar, N.	5
Azzahro, R.	4
Batlolona, J.R.	4
Blake, G.R.	4
Buttery, J.H.N.	4
Djatmika, E.T.	4
Handayati, P.	4
Hartatiek	4
Hastuti, U.S.	4
Indriwati, S.E.	4
Irawan, Y.S.	4
Latifah, E.	4
Mahanal, S.	4
Miyauchi, H.	4
Muladi	4
Nafalski, A.	4
Nasikh	4
Nurhadi, D.	4
Permanasari, A.A.	4
Plackett, N.C.	4
Purwanto	4
Puspitasari, D.	4
Rahmawati, R.	4
Rohman, F.	4
Soenoko, R.	4
Sudjimat, D.A.	4
Sugandi, R.M.	4
Sujito	4
Sutrisno	4
Tjia, M.O.	4
Tsamroh, D.I.	4
Tuhardjo	4
Ulfa, S.	4
Wibowo, F.S.	4
Wonorahardjo, S.	4
Yoto	4
Yuliati, L.	4
Zainuri, M.	4
Agustin, W.	3
Bachtiar, F.A.	3
Bahtiar, S.	3
Cooper, E.W.	3
Dahono, P.A.	3
Dika, J.W.	3
Fatchan, A.	3
Golhen, S.	3
Hadi, S.	3
Hara, T.	3
Healy, P.C.	3
Herwanto, H.W.	3
Hirasawa, K.	3
Ibrohim	3
Ichikuni, N.	3
Ichsan, M.	3
Irawan, E.B.	3
Isnandar	3
Jumari, A.	3
Junk, P.C.	3
Kita, M.	3
Komang Astina, I.	3
Kuncoro, T.	3
Kurniadi, D.	3
Laksono, Y.A.	3
Lestari, D.	3
Lobbia, G.G.	3
Mabu, S.	3
Mahmudy, W.F.	3
Marsyahyo, E.	3
Martini, D.	3
Matsumoto, T.	3
Mizar, M.A.	3
Munasir	3
Munir	3
Mustikasari, A.A.	3
Narmaditya, B.S.	3
Nazriati	3

## Sheet: Affiliation
Affiliation	Documents
State University of Malang	611
University of Western Australia	55
Universita degli Studi di Camerino	37
Universitas Brawijaya	36
Institut Teknologi Sepuluh Nopember	33
Institut Teknologi Bandung	28
Universitas Negeri Surabaya	12
Universitas Pendidikan Indonesia	11
University of Auckland	8
Universiti Teknologi Malaysia	8
Gadjah Mada University	8
Universitas Airlangga	8
University of Groningen	7
Universitas Pattimura	7
Badan Tenaga Nuklir Nasional Indonesia	6
Universiti Teknologi Petronas	5
Universitas Sebelas Maret	5
State Islamic University of Malang	5
Universitas Negeri Makassar	5
Chiba University	4
Kitakyushu University	4
Shibaura Institute of Technology	4
Kumamoto University	4
University of South Australia	4
Universitas Padjadjaran	4
Universitas Khairun	4
Universitas Islam Negeri Sunan Kalijaga, Yogyakarta	4
Indonesian Institute of Bioinformatics	3
University of Pattimura Ambon	3
Universiti Utara Malaysia	3
National Kaohsiung First University of Science and Technology	3
Ain Shams University	3
Riken	3
Leiden University	3
Okayama University	3
Waseda University	3
Australian Nuclear Science and Technology Organisation	3
Duzce University	3
University of Tokyo	3
Oklahoma State University System	3
Griffith University	3
Universitas Diponegoro	3
Hasanuddin University	3
Universitas Mulawarman	3
Universitas Jember	3
Universitas Negeri Semarang	3
Universiti Malaysia Perlis	3
Universitas Kanjuruhan Malang	3
Universitas Negeri Medan	3
Toyota Physical and Chemical Research Institute	2
National Institute of Technology	2
National Nuclear Agency of Indonesia BATAN	2
111 University Venue	2
Politeknik Kota Malang	2
Universitas Muhammadiyah Palangkaraya	2
STAI Miftahul Ula Nganjuk	2
Sekolah Tinggi Teknik Malang	2
Pennsylvania State University	2
University of Amsterdam	2
Nihon University	2
Delft University of Technology	2
Universitat Ulm	2
Institut de Chimie de la Matiere Condensee de Bordeaux	2
National Yunlin University of Science and Technology	2
Monash University	2
James Cook University, Australia	2
University of Canterbury	2
The University of Warwick	2
Van der Waals-Zeeman Institute for Experimental Physics	2
University of Cologne	2
Universiti Putra Malaysia	2
The University of Sydney	2
Technical University of Cluj-Napoca	2
University of the Ryukyus	2
Hiroshima University	2
Curtin University	2
Ritsumeikan University	2
Institut Pertanian Bogor	2
Lembaga Ilmu Pengetahuan Indonesia	2
University of Mataram	2
National Institute of Technology ITN Malang	2
Universiti Teknikal Malaysia Melaka	2
Telkom University	2
Universitas Ahmad Dahlan	2
Universitas Negeri Padang	2
Universitas Pendidikan Ganesha	2
Universitas Jambi	2
Politeknik Negeri Kupang	2
UIN Sunan Ampel Surabaya	2
Universitas Sarjanawiyata Tamansiswa	2
Halu Oleo University	1
Jurusan Fisika	1
FORDA	1
Engineering Department	1
Health Polytechnic of Ministry of Health at Surabaya	1
Universit Degli Studi di Camerino	1
Institute for Theoretical Solid State Physics	1
Centre for Technology of Nuclear Industry Materials BATAN Puspiptek Serpong	1
Universitas Bangka Belitung	1
MAHSA University	1
Universitas HKBP Nommensen Medan	1
Nommensen HKBP University	1
Wijaya Kusuma University	1
Universitas Cendrawasih	1
Sharaf Energy Systems, Inc.	1
Indonesian National Institute of Aeronautics and Space LAPAN	1
University of PGRI Adi Buana	1
Universitas Harapan Medan	1
Ma Chung University	1
Universitas Indo Global Mandiri	1
State University of Surabaya	1
Universitas Bina Darma	1
Institut Methoden und Instrumentierung der Synchrotronstrahlung	1
Universitas Papua	1
Universitas Sulawesi Barat	1
Muhammadiyah University of Palangkaraya	1
Universitas Siliwangi	1
Politeknik TEDC Bandung	1
Politeknik Kesehatan Kemenkes Jakarta II	1
Dr. Saiful Anwar Hospital	1
Universitas Lancang Kuning	1
Universitas Negeri Manado	1
Borneo Tarakan University	1
Universitas Musamus	1
University of Bondowoso	1
Health Polytechnic of Ministry of Health at Malang	1
Computer Science	1
University of PGRI Ronggolawe	1
Universitas 17 Agustus 1945 Jakarta	1
Sekolah Tinggi Pariwisata Bandung	1
Universitas Mataram	1
Universitas Muhammadiyah Ponorogo	1
Universitas Trisakti	1
Universitas Samudra	1
Universitas Muslim Nusantara Al Washliyah	1
Universitas Bosowa Makassar	1
Politeknik ATI Makassar	1
School of Teacher and Training Hamzanwadi	1
Universitas Sembilanbelas November Kolaka	1
Universitas Serang Raya	1
Jambi University	1
National Standardization Agency of Indonesia BSN	1
Universitas Islam Sumatera Utara	1
Universitas Nusantara PGRI Kediri	1
Genting Oil Kasuri Pte. Ltd.	1
Politeknik LP3I Bandung	1
Universitas Borneo Tarakan	1
Semarang PGRI University	1
Overseas Cooperation Co., Ltd	1
Institución Universitaria ITSA	1
Universitas Medan Area	1
Universitas PGRI Palembang	1
Universitas Muhammadiyah Sumatera Utara	1
Universitas Methodist Indonesia	1
Universitas Muhammadiyah Gresik	1
Medan Tourism Academy	1
Departement of Hospitality	1
Tourism Academy of Medan	1
Universitas Winaya Mukti	1
Universitas Dhyana Pura	1

## Sheet: Citation
Author(s)	Journal	Citation
Krohns et al. (2009)	Applied Physics Letters	101
Eﬀendy et al. (2005a)	Inorganica Chimica Acta	85
Eﬀendy et al. (2003)	Inorganic Chemistry	73
Mufti et al. (2010)	Journal of Physics Condensed Matter	63
Nicola et al. (2005)	Inorganica Chimica Acta	59
Cingolani et al. (2002a)	Inorganic Chemistry	51
Bowmaker et al. (2005a)	Inorganica Chimica Acta	48
Bowmaker et al. (2005b)	Inorganica Chimica Acta	46
Di Nicola et al. (2007)	Inorganica Chimica Acta	44
Dasna eta al. (2001)	New Journal of Chemistry	43
Eﬀendy et al. (2004a)	Inorganic Chemistry	41
Eﬀendy et al. (2004b)	Inorganica Chimica Acta	38
Eﬀendy et al. (2005b)	Inorganica Chimica Acta	37
Eﬀendy et al. (2007a)	Inorganica Chimica Acta	33
Cingolani et al. (2002b)	Inorganic Chemistry	33
Eﬀendy et al. (2000)	Inorganica Chimica Acta	33
Eﬀendy et al. (2007b)	Inorganica Chimica Acta	32
Eﬀendy et al. (2007c)	Inorganica Chimica Acta	31
Cingolani et al. (2004)	Inorganic Chemistry	31
Cingolani et al. (2005)	Inorganica Chimica Acta	29
