# Supplementary material for: Indonesian state educational universities’ bibliometric dataset
Source: Data Brief. 2018 Nov 30;22:30–40. doi: 10.1016/j.dib.2018.11.128 (PMC6297068; doi:10.1016/j.dib.2018.11.128)
Supplement: Supplementary file 1 — Supplementary material [file mmc1.zip › 03 Universitas Negeri Semarang (UNNES).xlsx]

## Sheet: Year
Year	Documents
2001	1
2002	0
2003	3
2004	0
2005	1
2006	1
2007	2
2008	2
2009	0
2010	10
2011	9
2012	26
2013	22
2014	29
2015	21
2016	107
2017	163
2018	162

## Sheet: Subject
Subject Area	Documents
Physics and Astronomy	241
Social Sciences	118
Engineering	103
Environmental Science	46
Materials Science	35
Chemistry	30
Computer Science	30
Mathematics	30
Arts and Humanities	26
Agricultural and Biological Sciences	22
Business, Management and Accounting	22
Economics, Econometrics and Finance	21
Chemical Engineering	20
Energy	19
Biochemistry, Genetics and Molecular Biology	15
Medicine	10
Nursing	7
Pharmacology, Toxicology and Pharmaceutics	7
Psychology	7
Earth and Planetary Sciences	6
Multidisciplinary	5
Decision Sciences	2
Immunology and Microbiology	2
Dentistry	1
Neuroscience	1

## Sheet: Source
Source Title	Documents
Journal Of Physics Conference Series	141
Aip Conference Proceedings	87
Jurnal Pendidikan IPA Indonesia	51
Iop Conference Series Materials Science And Engineering	13
Procedia Engineering	10
Advanced Science Letters	8
International Journal Of Applied Business And Economic Research	8
Journal Of Theoretical And Applied Information Technology	8
Man In India	8
Arpn Journal Of Engineering And Applied Sciences	7
Asian Efl Journal	7
Indonesian Journal Of Chemistry	7
Advanced Materials Research	6
Pakistan Journal Of Nutrition	6
Asian Journal Of Chemistry	5
Indonesian Journal Of Applied Linguistics	5
Matec Web Of Conferences	5
Far East Journal Of Mathematical Sciences	4
International Journal Of Economics And Financial Issues	4
Oriental Journal Of Chemistry	4
Social Sciences Pakistan	4
American Journal Of Applied Sciences	3
Bioresource Technology	3
Bulletin Of Chemical Reaction Engineering And Catalysis	3
Journal Of Engineering Science And Technology	3
Journal Of Turkish Science Education	3
Jurnal Teknologi	3
Malaysian Construction Research Journal	3
Nonlinear Dynamics	3
Pakistan Journal Of Biological Sciences	3
Pertanika Journal Of Social Sciences And Humanities	3
World Transactions On Engineering And Technology Education	3
Aacl Bioflux	2
Bulletin Of Chemical Reaction Engineering Catalysis	2
Chemical Engineering Journal	2
International Journal Of Ecology And Development	2
International Journal Of Economic Research	2
International Journal Of Engineering And Technology	2
International Journal Of Environmental And Science Education	2
Iop Conference Series Earth And Environmental Science	2
Journal Of Cleaner Production	2
Management Of Environmental Quality An International Journal	2
Microelectronics Journal	2
World Academy Of Science Engineering And Technology	2
3l Language Linguistics Literature	1
Acta Horticulturae	1
Acta Scientiarum Animal Sciences	1
Advanced Structured Materials	1
Applied Mathematical Sciences	1
Applied Mechanics And Materials	1
Asia Pacific Journal Of Anthropology	1
Asian Journal Of Civil Engineering	1
Asian Journal Of Epidemiology	1
Asian Pacific Journal Of Cancer Prevention	1
Biodiversitas	1
Biofuels	1
Biotechnology And Biotechnological Equipment	1
Bulletin Of Mathematical Biology	1
Carbon	1
Ceramics International	1
Composite Structures	1
Computers In The Schools	1
Contemporary Islam	1
Corporate Governance Bingley	1
Defect And Diffusion Forum	1
Desalination	1
Desalination And Water Treatment	1
E3s Web Of Conferences	1
Early Child Development And Care	1
Emirates Journal Of Food And Agriculture	1
Energy For Sustainable Development	1
Environment Development And Sustainability	1
Environmental Nanotechnology Monitoring And Management	1
Food And Bioproducts Processing	1
Fuzzy Optimization And Decision Making	1
IEEE ASME International Conference On Advanced Intelligent Mechatronics AIM	1
Icic Express Letters Part B Applications	1
Indonesia And The Malay World	1
Indonesian Journal Of Geography	1
International Business Management	1
International Education Studies	1
International Journal Of Biological Macromolecules	1
International Journal Of Business And Management Science	1
International Journal Of Chemical Reactor Engineering	1
International Journal Of Civil Engineering And Technology	1
International Journal Of Early Childhood	1
International Journal Of Geomate	1
International Journal Of Monetary Economics And Finance	1
International Journal Of Supply Chain Management	1
International Journal Of Systems Science	1
International Journal Of Technology	1
International Journal Of Thermodynamics	1
Journal Of Applied Business Research	1
Journal Of Applied Polymer Science	1
Journal Of Applied Sciences	1
Journal Of Asia Tefl	1
Journal Of Chemical Thermodynamics	1
Journal Of Constructional Steel Research	1
Journal Of Entrepreneurship Education	1
Journal Of Environment And Development	1
Journal Of Environmental Chemical Engineering	1
Journal Of Experimental Education	1
Journal Of Hydrology	1
Journal Of Intelligent And Fuzzy Systems	1
Journal Of Mechanical Engineering And Sciences	1
Journal Of Natural Remedies	1
Journal Of Nonlinear Optical Physics And Materials	1
Journal Of Security And Sustainability Issues	1
Journal Of Sound And Vibration	1
Journal Of The Brazilian Society Of Mechanical Sciences And Engineering	1
Journal Of Theoretical And Applied Physics	1
Journal Of Water Process Engineering	1
Jurnal Teknologi Sciences And Engineering	1
Korean Journal Of Chemical Engineering	1
Materials	1
Materials Science Forum	1
Measurement Science And Technology	1
Membrane Water Treatment	1
Nano	1
Nanotechnology	1
Nature Environment And Pollution Technology	1
Pedagogy Culture And Society	1
Pesquisa Brasileira Em Odontopediatria E Clinica Integrada	1
Philosophical Magazine Letters	1
Physics Education	1
Plos One	1
Polymer Plastics Technology And Engineering	1
Procedia Social And Behavioral Sciences	1
Proceedings Of The ASME Design Engineering Technical Conference	1
Renewable And Sustainable Energy Reviews	1
Research Journal Of Pharmaceutical Biological And Chemical Sciences	1
Solid State Sciences	1
Songklanakarin Journal Of Science And Technology	1
South East Asia Research	1
Stilt	1
Sustainable Environment Research	1
Telkomnika Telecommunication Computing Electronics And Control	1
Turkish Online Journal Of Educational Technology	1

## Sheet: Document Type
Document Type	Documents
Conference Paper	282
Article	263
Review	9
Book Chapter	2
Article in Press	2
Letter	1

## Sheet: Country
Country/Territory	Documents
Indonesia	556
Malaysia	50
Japan	8
Australia	7
China	6
Germany	6
Netherlands	6
Saudi Arabia	6
United States	4
India	3
Palestine	2
South Korea	2
United Kingdom	2
Denmark	1
Egypt	1
Finland	1
New Zealand	1
Oman	1
Singapore	1
Taiwan	1
Thailand	1
Turkey	1
Viet Nam	1
Undefined	1

## Sheet: Author
Author Name	Documents
Marwoto, P.	29
Iswari, R.S.	15
Aji, M.P.	14
Masturi	14
Yulianti, I.	13
Waluya, S.B.	11
Wiyanto	11
Sudarmin	10
Sutikno	14
Chafidz, A.	9
Indriyanti, D.R.	9
Rengga, W.D.P.	9
Sulhadi	9
Wibowo, E.	9
Alighiri, D.	8
Anis, S.	8
Kurdi, O.	8
Kusumastuti, A.	8
Parmin	8
Sugiharti, E.	8
Supriyadi	8
Widiyatmoko, A.	8
Ahmad, A.L.	7
Aryanto, D.	7
Dewi, N.R.	7
Handayani, L.	7
Maretta, Y.A.	7
Ooi, B.S.	7
Pamelasari, S.D.	7
Rosyida, I.	7
Rusilowati, A.	7
Sediawan, W.B.	7
Sumarni, W.	7
Susanti, R.	7
Wardono	7
Cahyono, E.	6
Fianti	6
Fibriana, F.	6
Hartanto, D.	6
Hashim, U.	6
Khusniati, M.	6
Kusumawardani, R.	6
Mariani, S.	6
Megawati	6
Muslim, M.A.	6
Nugroho, S.E.	6
Sugianto	6
Supardi, K.I.	6
Susanto	6
Susilo	6
Taufiq, M.	6
Wiguna, P.A.	6
Astuti, B.	5
Dwijanto	5
Linuwih, S.	5
Nuryono	5
Rustad, S.	5
Solikhah, B.	5
Sudarmin, S.	5
Sulhadi, S.	5
Sumbodo, W.	5
Susilaningsih, E.	5
Susilawati	5
Tusyanah	5
Wahyuni, S.	5
Zaenuri	5
Zainal, Z.A.	5
Alimah, S.	4
Arief, S.	4
Aryani, N.P.	4
Astuti, W.	4
Dwidayati, N.	4
Eden, W.T.	4
Effendi, M.K.	4
Fardhyanti, D.S.	4
Handayani, P.A.	4
Haryani, S.	4
Hidayah, I.	4
Hindarto, N.	4
Idrus, S.M.	4
Indrati, C.R.	4
Kadarwati, S.	4
Karunawan, J.	4
Khumaedi	4
Kurniawan, C.	4
Maulana, R.M.	4
Mulyono	4
Nurbaiti, U.	4
Nuswowati, M.	4
Othaman, Z.	4
Pambudi, N.A.	4
Peniati, E.	4
Prasetiyo, B.	4
Prasetya, A.T.	4
Priyanto, A.	4
Pujiastuti, E.	4
Purwinarko, A.	4
Putra, N.M.D.	4
Rahayu, E.S.	4
Sakitri, W.	4
Samsudi	4
Shah Buddin, M.M.H.	4
Subali, B.	4
Subiyanto	4
Sugeng, K.A.	4
Sumpono, I.	4
Suyitno, H.	4
Van Horssen, W.T.	4
Widiyaningrum, P.	4
Widodo	4
Widodo, R.D.	4
Wijayati, N.	4
Yulianti, D.	4
Ajbar, A.	3
Alimi, M.Y.	3
Anissa, R.N.	3
Bintari, S.H.	3
Chen, L.	3
Damayanti, A.	3
Derek, C.J.C.	3
Dewi, N.R.	3
Dharmana, E.	3
Dwandaru, W.S.B.	3
Endroyo, B.	3
Hardyanto, W.	3
Hartono	3
Hendikawati, P.	3
Hidayat, M.	3
Huda, C.	3
Jannah, W.N.	3
Kaavessina, M.	3
Kartini, I.	3
Kasmui	3
Kharis, M.	3
Khoiri, N.	3
Kusumaningtyas, R.D.	3
Kusumastuti, E.	3
Kusumawardaningsih, Y.	3
Lisdiana	3
Made, D.P.N.	3
Maftukhah, I.	3
Mahatmanti, F.W.	3
Margunani	3
Masrukan	3
Miswadi, S.S.	3
Mustain, A.	3
Nugroho, A.	3
Nuroso, H.	3
Oktavilia, S.	3
Paramita, O.	3
Prajanti, S.D.W.	3
Prasetiawan, H.	3
Prasetyo, A.P.B.	3
Pratapa, S.	3
Priatmoko, S.	3
Qudus, N.	3
Ridlo, S.	3
Rosita, N.	3
Rosyid, M.F.	3

## Sheet: Affiliation
Affiliation	Documents
Universitas Negeri Semarang	559
Gadjah Mada University	49
Universitas Diponegoro	31
Universiti Teknologi Malaysia	16
Universiti Sains Malaysia	13
Universitas PGRI Semarang	11
Universitas Sebelas Maret	10
Institut Teknologi Bandung	8
Institut Teknologi Sepuluh Nopember	8
Universitas Indonesia	7
Universiti Malaysia Perlis	7
King Saud University	6
Universitas Negeri Yogyakarta	6
Lembaga Ilmu Pengetahuan Indonesia	5
Telkom University	5
Universiti Teknologi MARA	4
Delft University of Technology	4
Institut Pertanian Bogor	4
Hasanuddin University	4
Universiti Pendidikan Sultan Idris	4
Universitas Islam Indonesia	4
State Polytechnic of Malang	4
Universitas Dian Nuswantoro	4
Universiti Selangor, Bestari Jaya	4
Sultan Agung Islamic University	3
Huanggang Normal University	3
State University of Malang	3
Janabadra University	3
Universitas Islam Negeri Walisongo Semarang	3
Semarang State University	2
University College of Applied Sciences	2
IKIP PGRI Pontianak	2
Estate Crop Protection Board in Salatiga	2
Al-Imam Muhammad Ibn Saud Islamic University	2
Huazhong Normal University	2
Universitat Kassel	2
Maastricht University	2
Tianjin University	2
Kumamoto University	2
Zhongnan University of EcoNomics and Law	2
University of Malaya	2
Universitas Padjadjaran	2
Universitas Brawijaya	2
Universitas Lampung	2
Universiti Teknikal Malaysia Melaka	2
Departemen Energi dan Sumber Daya Mineral Republic of Indonesia	2
University Malaysia Pahang	2
Universitas Tadulako	2
Universitas Pendidikan Indonesia	2
Universitas Muhammadiyah Surakarta	2
Universitas Negeri Jakarta	2
Universitas Muhammadiyah Semarang	2
Universitas Negeri Makassar	2
UIN Sunan Gunung Djati	2
Universitas Muria Kudus	2
Universitas Sultan Ageng Tirtayasa	2
USM	1
Soegijapranata Catholic University	1
Medan State University	1
Jurusan Fisika	1
School of Electrical Engineering and Informatics	1
UGM	1
Indonesian University of Education	1
Center for Biomedical Research	1
University of Education	1
Faculty of Medicine	1
LIPI	1
University Selangor	1
Faculty of Mathematics and Natural Sciences	1
Faculty of Mathematics and Natural Science Education	1
National Institute for Mathematical and Biological Synthesis NIMBioS	1
Gadjahmada University	1
Universiti Teknologi Malaysia	1
Universitas Bangka Belitung	1
Universitas HKBP Nommensen Medan	1
Wijaya Kusuma University	1
University of PGRI Adi Buana	1
Universitas Harapan Medan	1
PT. Wahana Citra Nabati	1
Ministry of Energy and Mineral Resources of Republic Indonesia	1
Universitas Indo Global Mandiri	1
Health Polytechnic	1
Universitas Bina Darma	1
Research Center for Physics	1
Universitas Papua	1
Universitas Sulawesi Barat	1
Universitas Siliwangi	1
Materials Research Group	1
Politeknik TEDC Bandung	1
Politeknik Kesehatan Kemenkes Jakarta II	1
Universitas Lancang Kuning	1
Universitas Negeri Manado	1
Faculty of Electrical Engineering	1
Universitas Musamus	1
Semarang University of PGRI	1
Universitas 17 Agustus 1945 Jakarta	1
University of Muhammadiyah	1
Indonesia Institute of Sciences	1
Universiti Teknologi MARA Johor	1
Sekolah Tinggi Pariwisata Bandung	1
Universitas Mataram	1
Universitas Muhammadiyah Ponorogo	1
Universitas Trisakti	1
Universitas Samudra	1
Universitas Muslim Nusantara Al Washliyah	1
Universitas Bosowa Makassar	1
Politeknik ATI Makassar	1
Trisati University	1
Universitas Sembilanbelas November Kolaka	1
Politeknik Kota Malang	1
Universitas Serang Raya	1
Economic Faculty	1
Universitas Islam Sumatera Utara	1
Universitas Nusantara PGRI Kediri	1
DGHE Ministry of Education and Culture Since 2006-now	1
Politeknik LP3I Bandung	1
Universitas Borneo Tarakan	1
FKIP	1
Universitas Medan Area	1
Universitas PGRI Palembang	1
Universitas Muhammadiyah Sumatera Utara	1
Universitas Kriten Satyawacana	1
Universitas Methodist Indonesia	1
Fakultas Ekonomi	1
Universitas Winaya Mukti	1
Universitas Dhyana Pura	1
Politeknik Perikanan Negeri Tual	1
Sekolah Tinggi Teknik Harapan	1
Universitas Galuh	1
Technopreneurship Universiti Teknikal MelakaUTeM	1
Universitas Dipenogoro	1
Universitas Muhammadiyah Palangkaraya	1
Development Laboratory	1
STIKOM Tunas Bangsa	1
Politeknik LP3I Jakarta	1
SMK Widya Pradja	1
Tunas Pembangunan University	1
Institut Ilmu Kesehatan Bhakti Wiyata Kediri	1
Faculty of Engineering	1
Institute Ilmu Kesehatan	1
Sekolah Tinggi Pertanahan Nasional Yogyakarta	1
Politeknik Negeri Semarang	1
Faculty of Mathematics and Natural Sciences	1
AHMAR Institute	1
Universitas	1
Jurusan Pendidikan Fisika UIN Walisongo Semarang	1
STKIP PGRI Bangkalan	1
STKIP-Pembangunan Indonesia Makassar	1
STKIP PGRI Banjarmasin	1
Universitas Cokroaminoto Palopo	1
STIE Pelita Bangsa	1
Universitas Lambung Mangkurat	1
Institut Sains and Teknologi AKPRIND	1
Universitas Muhammadiyah Tangerang	1
Balai Besar Penelitian dan Pengembangan Vektor dan Reservoir Penyakit	1
Universitas Tama Jagakarsa	1
Universitas Pendidikan Indonesian	1
Junior High School	1
Politeknik Keselamatan Transportasi Jalan	1
Faculty of Education an Social Studies	1

## Sheet: Citation
Author(s)	Journal	Citation
Anis & Zainal (2011)	Renewable and Sustainable Energy Reviews	265
Ahmad et al. (2011)	Chemical Engineering Journal	61
Ahmad et al. (2012)	Desalination	30
Kusumawardaningsih & Hadi (2010)	Composite Structures	28
Klassen et al. (2012)	Journal of Experimental Education	23
Waluya & Van Horssen (2003)	Journal of Sound and Vibration	18
Anis, Zainal, & Bakar (2013)	Bioresource Technology	17
Pambudi et al. (2010)	Sustainable Environment Research	15
Chaﬁdz et al. (2016)	Journal of Cleaner Production	14
Lubis et al. (2012)	Chemical Engineering Journal	14
Syamsiro et al. (2012)	Energy for Sustainable Development	14
Anis & Zainal (2014)	Bioresource Technology	12
Hardyanto & Merkel (2007)	Journal of Hydrology	12
Ahmar et al. (2018)	Journal of Physics: Conference Series	11
Yulianti et al. (2012)	Measurement Science and Technology	11
Adam et al. (2012)	Procedia Engineering	10
Sutikno, Marwoto, & Rustad (2010)	Carbon	10
Kerme et al. (2017)	Journal of Cleaner Production	9
Rengga et al. (2017)	Journal of Environmental Chemical Engineering	9
Sumarni et al. (2016)	Jurnal Pendidikan IPA Indonesia	8
