# Supplementary material for: Indonesian state educational universities’ bibliometric dataset
Source: Data Brief. 2018 Nov 30;22:30–40. doi: 10.1016/j.dib.2018.11.128 (PMC6297068; doi:10.1016/j.dib.2018.11.128)
Supplement: Supplementary file 1 — Supplementary material [file mmc1.zip › 04 Universitas Negeri Surabaya (Unesa).xlsx]

## Sheet: Year
Year	Documents
2000	1
2001	0
2002	0
2003	2
2004	2
2005	2
2006	0
2007	1
2008	0
2009	3
2010	5
2011	17
2012	12
2013	13
2014	18
2015	39
2016	45
2017	86
2018	301

## Sheet: Subject
Subject Area	Documents
Physics and Astronomy	237
Engineering	165
Materials Science	123
Social Sciences	59
Computer Science	43
Biochemistry, Genetics and Molecular Biology	28
Chemistry	22
Pharmacology, Toxicology and Pharmaceutics	22
Mathematics	20
Agricultural and Biological Sciences	18
Business, Management and Accounting	17
Economics, Econometrics and Finance	16
Environmental Science	14
Chemical Engineering	12
Earth and Planetary Sciences	11
Arts and Humanities	9
Energy	7
Psychology	5
Health Professions	3
Medicine	3
Multidisciplinary	2
Decision Sciences	1

## Sheet: Source
Source Title	Documents
Journal Of Physics Conference Series	194
Iop Conference Series Materials Science And Engineering	108
Aip Conference Proceedings	32
Research Journal Of Pharmaceutical Biological And Chemical Sciences	16
Jurnal Pendidikan IPA Indonesia	13
International Journal Of Applied Business And Economic Research	6
International Journal On Advanced Science Engineering And Information Technology	6
Science Of Tsunami Hazards	6
World Transactions On Engineering And Technology Education	5
Indonesian Journal Of Chemistry	4
Journal Of Theoretical And Applied Information Technology	4
Journal Of Turkish Science Education	4
Man In India	4
Rasayan Journal Of Chemistry	4
Chemistry	3
Ecology Environment And Conservation	3
Far East Journal Of Mathematical Sciences	3
International Journal Of Economic Research	3
Journal Of Baltic Science Education	3
Journal Of Engineering Science And Technology	3
Advanced Science Letters	2
Asian Journal Of Chemistry	2
Contemporary Engineering Sciences	2
International Journal Of Civil Engineering And Technology	2
International Journal Of Control Theory And Applications	2
International Journal Of Economics And Financial Issues	2
International Review Of Management And Marketing	2
Journal Of Science Education	2
Matec Web Of Conferences	2
Materials Science Forum	2
Natural Product Research	2
Procedia Engineering	2
Turkish Online Journal Of Distance Education	2
ACM International Conference Proceeding Series	1
Advances In Civil Engineering	1
Agrivita	1
Al Jami Ah	1
Arpn Journal Of Engineering And Applied Sciences	1
Asia Pacific Education Researcher	1
Asia Pacific Education Review	1
Asian And Pacific Migration Journal	1
Asian Social Science	1
Australasian Accounting Business And Finance Journal	1
Biochemical Engineering Journal	1
Biochemistry And Molecular Biology Education	1
Bulletin Of Chemical Reaction Engineering And Catalysis	1
Central European Journal Of Geosciences	1
Chinese Physics B	1
Construction And Building Materials	1
Earthquake Science	1
Educational Research And Reviews	1
Egyptian Journal Of Aquatic Research	1
Eurasia Journal Of Mathematics Science And Technology Education	1
Global Journal Of Engineering Education	1
Helvetica Chimica Acta	1
IEEE Region 10 Annual International Conference Proceedings TENCON	1
IEEE Transactions On Circuits And Systems II Express Briefs	1
Iaeng International Journal Of Computer Science	1
Indian Journal Of Finance	1
International Journal For Quality Research	1
International Journal Of Applied Chemistry	1
International Journal Of Applied Engineering Research	1
International Journal Of Applied Environmental Sciences	1
International Journal Of Chemtech Research	1
International Journal Of Disability Development And Education	1
International Journal Of Ecology And Development	1
International Journal Of Geomate	1
International Journal Of Inclusive Education	1
International Journal Of Information And Communication Technology Education	1
International Journal Of Information Technology And Decision Making	1
International Journal Of Innovation In Science And Mathematics Education	1
International Journal Of Mathematical Analysis	1
International Journal Of Pure And Applied Mathematics	1
International Journal Of Science And Mathematics Education	1
Itb Journal Of Science	1
Journal Of Advanced Concrete Technology	1
Journal Of Applied Sciences Research	1
Journal Of Entrepreneurship Education	1
Journal Of Experimental Botany	1
Journal Of Islamic Marketing	1
Journal Of Materials Science Materials In Electronics	1
Journal Of Research In Science Teaching	1
Journal Of Technical Education And Training	1
Journal Of The London Mathematical Society	1
Management And Marketing	1
Materials And Structures Materiaux Et Constructions	1
Materials Science Poland	1
Mechanics Of Cohesive Frictional Materials	1
Mediterranean Journal Of Social Sciences	1
Multidiscipline Modeling In Materials And Structures	1
Online Journal Of Biological Sciences	1
Open Biomedical Engineering Journal	1
Oriental Journal Of Chemistry	1
Pakistan Journal Of Biological Sciences	1
Pedagogika	1
Physica C Superconductivity And Its Applications	1
Procedia Computer Science	1
Separation And Purification Technology	1
Sport Science	1
Superconductor Science And Technology	1
System	1
Telkomnika	1
Telkomnika Telecommunication Computing Electronics And Control	1
Topology And Its Applications	1
Wseas Transactions On Systems	1
ZAMM Zeitschrift Fur Angewandte Mathematik Und Mechanik	1

## Sheet: Document Type
Document Type	Documents
Conference Paper	362
Article	181
Editorial	2
Book Chapter	1
Article in Press	1

## Sheet: Country
Country/Territory	Documents
Indonesia	547
Australia	11
Taiwan	7
France	5
Japan	4
United Kingdom	4
Germany	3
Netherlands	3
India	2
China	1
Czech Republic	1
Ireland	1
Spain	1
United States	1

## Sheet: Author
Author Name	Documents
Juniati, D.	34
Siswono, T.Y.E.	28
Budayasa, I.K.	21
Lukito, A.	16
Ekawati, R.	14
Suprapto, N.	14
Kusumawati, N.	13
Madlazim	13
Cahyaningrum, S.E.	12
Deta, U.A.	11
Imah, E.M.	11
Rahayu, Y.S.	11
Subroto, W.T.	11
Wibawa, S.C.	11
Jatmiko, B.	10
Kohar, A.W.	10
Muslim, S.	10
Jatmiko, W.	9
Kusnanik, N.W.	8
Munasir	8
Prastowo, T.	8
Wardhono, A.	8
Anifah, L.	7
Budiarto, M.T.	7
Ibrahim, M.	7
Jauhariyah, M.N.R.	7
Masriyah	7
Prahani, B.K.	7
Sarmini	7
Susantini, E.	7
Widodo, W.	7
Abadi	6
Agustini, R.	6
Hartono, S.	6
Herdyastuti, N.	6
Law, D.W.	6
Rahmadyanti, E.	6
Sulaiman, R.	6
Suwarsono, S.	6
Taufikurohmah, T.	6
Wasis	6
Yuliani	6
Amin, S.M.	5
Baktir, A.	5
Buditjahjanto, I.G.P.A.	7
Cari	10
Fuad, Y.	5
Khabibah, S.	5
Kholiq, A.	5
Munoto	5
Nadiroh, U.	5
Nurlaela, L.	5
Purnomo, M.H.	5
Puspitaningayu, P.	5
Putri, N.P.	5
Sanjaya, I.G.M.	7
Soejoto, A.	5
Suliyanah	5
Suparmi, A.	9
Syahrani, A.	5
Yuanita, L.	5
Yundra, E.	5
Basuki, I.	4
Budiyanto, M.	4
Darminto	4
Koestiari, T.	4
Rahmawati, E.	4
Rakhmawati, L.	4
Rochmawati, N.	4
Setyarsih, W.	4
Supardi, Z.A.I.	4
Triwikantoro	4
Tukiran	4
Wardana, A.P.	4
Wintarti, A.	4
Abdullah, M.	3
Admoko, S.	3
Agustan, S.	3
Aji, R.N.B.	3
Anistyasari, Y.	3
Ekawita, R.	3
Fauziah, A.N.M.	3
Febrian, A.	3
Fiantika, F.R.	3
Hardy, T.	3
Hariyono, E.	3
Hendrantoro, G.	3
Ibrahim, M.	3
Irawan, M.I.	3
Isbandono, P.	3
Khairurrijal	3
Kholis, N.	3
Kistyanto, A.	3
Kustijono, R.	3
Lestari, N.A.	3
Ma'Rufi	3
Manuharawati	3
Marniati	3
Muafi	3
Mursanto, P.	3
Narsito	3
Noviyanti	3
Nugrohoseno, D.	3
Poedjiastoeti, S.	3
Prasetyo, K.	3
Pratapa, S.	3
Purnama, I.K.E.	3
Putra, R.E.	3
Rachmadiarti, F.	3
Rosyidi, A.H.	3
Sadewo, F.X.S.	3
Santoso, A.B.	3
Santoso, S.J.	3
Savitri, D.	3
Setiawan, I.M.A.	3
Sugiarto, B.	3
Suprianto, B.	3
Surjanti, J.	3
Sutoyo, S.	3
Suyatno	3
Tandyonomanu, D.	3
Trilaksana, A.	3
Utami, W.S.	3
Yantidewi, M.	3
Yasin, M.	3
Zain, I.M.	3
Zainuri, M.	3
Zuhrie, M.S.	3
Adam, A.S.	2
Aji, G.G.	2
Anggrayni, S.	2
Artono	2
Asteria, P.V.	2
Asto, I.G.P.	2
Atweh, B.	2
Basaruddin, T.	2
Budijastuti, W.	2
Budiyanto	2
Dharmawan, A.	2
Ducha, N.	2
Erman, E.	2
Ermawati, F.U.	2
Fajar, M.	2
Firdausa, A.	2
Firmansyah, R.	2
Fitrayati, D.	2
Gamaputra, G.	2
Hariadi, M.	2
Hariani, D.	2
Harizah, Z.	2
Hartoto, S.	2
Hermawan, E.S.	2
Hidayat, N.	2
Hidayati, L.	2
Hidayati, N.	2

## Sheet: Affiliation
Affiliation	Documents
Universitas Negeri Surabaya	547
Institut Teknologi Sepuluh Nopember	32
Universitas Airlangga	13
Universitas Sebelas Maret	12
State University of Malang	12
Universitas Indonesia	10
Gadjah Mada University	10
Institut Teknologi Bandung	8
Universitas Brawijaya	8
Universitas Jember	7
Universitas Pendidikan Indonesia	7
RMIT University	6
Universitas Sanata Dharma	6
Universitas Nusantara PGRI Kediri	5
Universitas Udayana	5
Universitas PGRI Semarang	5
National Dong Hwa University	4
Universitas Negeri Yogyakarta	4
STKIP PGRI Jombang	3
CNRS Centre National de la Recherche Scientifique	3
Universitas Syiah Kuala	3
Bengkulu University	3
Universitas Halu Oleo	3
Universitas Muhammadiyah Makassar	3
Universitas Muhammadiyah Surabaya	3
State University of Surabaya	2
Indonesian Agency for Meteorology	2
University of PGRI Adi Buana	2
STKIP PGRI Bangkalan	2
STKIP-Pembangunan Indonesia Makassar	2
Universitas Cokroaminoto Palopo	2
Institut Keguruan Dan Ilmu Pendidikan Ikip Mataram	2
Faculty of Teacher Training and Education	2
Institut polytechnique de Grenoble	2
Kyushu University	2
Open University	2
National Taiwan Normal University	2
Curtin University	2
Laboratoire de Cristallographie Grenoble	2
Universitas Sriwijaya	2
National Institute of Technology ITN Malang	2
Universitas Terbuka	2
Universitas Tadulako	2
Universitas Pendidikan Ganesha	2
CRETA/CNRS	1
Jambi University	1
Nexans France	1
University of North Carolinia at Chapel Hill	1
University of Airlangga	1
University of Jendral Sudirman	1
University of Trunojoyo Madura	1
State University of Surabaya	1
State University of Palangka Raya	1
Universitas Lambung Mangkurat	1
Konsorsium Riset Geopolimer Indonesia KORIGI	1
Economic Faculty	1
Program Studi Pendidikan IPA	1
School of Economic	1
University of Bina Darma Palembang	1
University Dr. Sutomo of Surabaya	1
Universitas Islam	1
Indonesian Agency for Meteorological	1
Management Department	1
STKIP PGRI Banjarmasin	1
Bank BPD School of Business and Economics	1
Universitas Samudera Langsa	1
Madrasah Tsanawiyah Negeri Puncu	1
STKIP	1
Mathematics Education	1
STKIP PGRI Tulungagung	1
1st Junior High School Pagentan Banjarnegara	1
Pasundan Jaya Battery	1
University of Canberra	1
National Taiwan Normal University	1
Prodi Tadris Fisika	1
Chemistry Education Study Program	1
Faculty of Sports Science	1
Economic and Business Faculty	1
SMK Negeri 12 Surabaya	1
Physics Teacher of Public Senior High School	1
STKIP Al Hikmah Surabaya	1
Singapore School-Kelapa Gading	1
Physics Teacher of Vocational High School IKIP	1
Universite de Provence Aix-Marseille 1	1
Jianghan University	1
INRA Centre de Recherche de Versailles-Grignon	1
University College Dublin	1
University of Groningen, University Medical Center Groningen	1
Delft University of Technology	1
Utrecht University	1
Australian National University	1
University of Groningen	1
Huazhong Normal University	1
Universitat Duisburg-Essen	1
Universidad Complutense de Madrid, Facultad de Farmacia	1
Universitat Hohenheim	1
Monash University	1
University of Birmingham	1
University of Twente	1
Kumamoto University	1
University of Chemistry and Technology, Prague	1
University of Canberra	1
Lancaster University	1
Mathematical Research Institute, Utrecht University	1
Universidad Autonoma de Madrid	1
Universidad Complutense de Madrid	1
National Taiwan University of Science and Technology	1
Ecole Centrale de Nantes	1
CRTBT Centre de Recherches sur les Tres Basses Temperatures	1
Tokushima Bunri University	1
Universitas Diponegoro	1
Lembaga Ilmu Pengetahuan Indonesia	1
Lambung Mangkurat University	1
Federal Institute for Materials Research and Testing Berlin	1
Universitas Palangka Raya	1
Dr. Soetomo Hospital	1
Badan Tenaga Nuklir Nasional Indonesia	1
Aix Marseille Universite	1
Universitas Islam Indonesia	1
Universitas Ahmad Dahlan	1
Universitas Muhammadiyah Yogyakarta	1
State University of Gorontalo	1
Universitas Negeri Padang	1
Universitas Ciputra	1
Universitas Pembangunan Nasional Veteran Jawa Timur	1
Universitas Pembangunan Nasional Veteran Yogyakarta	1
Universitas Khairun	1
Universitas Sultan Ageng Tirtayasa	1
Shipbuilding Institute of Polytechnic Surabaya	1
UIN Sunan Ampel Surabaya	1

## Sheet: Citation
Author(s)	Journal	Citation
Rahayu et al. (2005)	Journal of Experimental Botany	131
Hicher, Wahyudi, & Tessier (2000)	Mechanics of Cohesive-Frictional Materials	52
Peeva, Palupi, & Ulbricht (2011)	Separation and Puriﬁcation Technology	46
Law et al. (2014)	Materials and Structures/Materiaux et Constructions	30
Fuad, de Koning, & van der Woude (2004)	IEEE Transactions on Circuits and Systems II: Express Briefs	24
Supardi et al. (2003)	Physica C: Superconductivity and its Applications	18
Buditjahjanto & Miyauchi (2011)	International Journal of Information Technology and Decision Making	16
Suparmi, Cari, & Deta (2014)	Chinese Physics B	14
Setiawan, Imah, & Jatmiko (2011)	ICACSIS 2011 - 2011 International Conference on Advanced Computer Science and Information Systems, Proceedings	11
Jatmiko et al. (2011)	WSEAS Transactions on Systems	11
Wardhono, Law, & Strano (2015)	Procedia Engineering	10
Munasir et al. (2015)	Materials Science Poland	9
Anifah et al. (2013)	Open Biomedical Engineering Journal	9
Kosseva et al. (2007)	Biochemical Engineering Journal	9
Odier et al. (2004)	Superconductor Science and Technology	9
Siswono et al. (2016)	Journal of Physics: Conference Series	8
Wardhono, Law, & Molyneaux (2015)	Journal of Advanced Concrete Technology	8
Suparmi, Cari, & Deta (2014)	Journal of Physics: Conference Series	8
Imah et al. (2011)	IEEE Region 10 Annual International Conference, Proceedings/TENCON	8
Verhulst & Abadi (2005)	ZAMM Zeitschrift fur Angewandte Mathematik und Mechanik	8
