# Supplementary material for: Indonesian state educational universities’ bibliometric dataset
Source: Data Brief. 2018 Nov 30;22:30–40. doi: 10.1016/j.dib.2018.11.128 (PMC6297068; doi:10.1016/j.dib.2018.11.128)
Supplement: Supplementary file 1 — Supplementary material [file mmc1.zip › 05 Universitas Negeri Yogyakarta (UNY).xlsx]

## Sheet: Year
Year	Documents
2002	2
2003	4
2004	0
2005	1
2006	3
2007	1
2008	1
2009	1
2010	3
2011	10
2012	5
2013	18
2014	25
2015	20
2016	36
2017	145
2018	65

## Sheet: Subject
Subject Area	Documents
Physics and Astronomy	109
Engineering	73
Social Sciences	72
Computer Science	41
Materials Science	33
Chemistry	30
Agricultural and Biological Sciences	28
Mathematics	18
Economics, Econometrics and Finance	16
Medicine	16
Arts and Humanities	15
Business, Management and Accounting	15
Pharmacology, Toxicology and Pharmaceutics	15
Biochemistry, Genetics and Molecular Biology	14
Environmental Science	14
Chemical Engineering	8
Multidisciplinary	6
Energy	4
Nursing	4
Decision Sciences	2
Earth and Planetary Sciences	2
Health Professions	1
Psychology	1

## Sheet: Source
Source Title	Documents
AIP Conference Proceedings	50
Journal Of Physics Conference Series	43
Jurnal Pendidikan IPA Indonesia	12
IOP Conference Series Materials Science And Engineering	11
Asian Journal Of Chemistry	5
International Journal Of Instruction	5
Kukila	5
Man In India	5
Stilt	5
Oriental Journal Of Chemistry	4
Pakistan Journal Of Nutrition	4
Procedia Computer Science	4
Turkish Online Journal Of Educational Technology	4
Advanced Materials Research	3
Asian Social Science	3
International Food Research Journal	3
International Journal Of Electrochemical Science	3
International Journal Of Pharmacognosy And Phytochemical Research	3
Journal Of Engineering And Applied Sciences	3
Matec Web Of Conferences	3
Advance Journal Of Food Science And Technology	2
Advanced Science Letters	2
American Journal Of Applied Sciences	2
Asian Journal Of Pharmaceutical And Clinical Research	2
Cement And Concrete Research	2
Indian Journal Of Science And Technology	2
Indonesian Journal Of Chemistry	2
International Journal Of Drug Delivery Technology	2
International Journal Of Economic Research	2
International Journal Of Engineering And Technology Uae	2
Journal Of Advanced Research In Law And Economics	2
Journal Of Baltic Science Education	2
Journal Of Solid State Chemistry	2
Kasetsart Journal Of Social Sciences	2
Lecture Notes In Computer Science Including Subseries Lecture Notes In Artificial Intelligence And Lecture Notes In Bioinformatics	2
Mediterranean Journal Of Social Sciences	2
Problems Of Education In The 21st Century	2
Procedia Engineering	2
Telkomnika	2
3l Language Linguistics Literature	1
ACM International Conference Proceeding Series	1
Advanced Studies In Theoretical Physics	1
Advances In Civil Engineering	1
Advances In Mechanical Engineering	1
Al Jami Ah	1
Applied Mathematical Sciences	1
Applied Mechanics And Materials	1
Asia Pacific Education Researcher	1
Biochemical Systematics And Ecology	1
Biochemistry And Molecular Biology Education	1
Biodiversitas	1
Biomedical Engineering Applications Basis And Communications	1
Bioresource Technology	1
Bulletin Of Indonesian Economic Studies	1
Cardiovascular Pathology	1
Ceramica	1
Chemical Physics	1
Chemical Physics Letters	1
Chemistry Of Materials	1
Chiang Mai Journal Of Science	1
Clays And Clay Minerals	1
Communications In Computer And Information Science	1
Condensed Matter Physics	1
Current Research In Nutrition And Food Science	1
Disaster Prevention And Management	1
Drug Invention Today	1
Educational Studies In Mathematics	1
Educational Technology And Society	1
Electrochimica Acta	1
Engineering Journal	1
Global Journal Of Engineering Education	1
Hayati Journal Of Biosciences	1
Horticulture Journal	1
Indonesian Journal Of Applied Linguistics	1
Indonesian Journal Of Electrical Engineering And Computer Science	1
Indonesian Journal Of Geography	1
Information Japan	1
Interactive Learning Environments	1
International Business Management	1
International Journal Of Applied Business And Economic Research	1
International Journal Of Business And Management Science	1
International Journal Of Civil Engineering And Technology	1
International Journal Of Clothing Science And Technology	1
International Journal Of Electrical And Computer Engineering	1
International Journal Of Mobile Computing And Multimedia Communications	1
International Journal Of Pharmaceutical And Clinical Research	1
International Journal Of Pressure Vessels And Piping	1
International Journal Of Production Research	1
International Journal On Advanced Science Engineering And Information Technology	1
International Journal On Smart Sensing And Intelligent Systems	1
Internet And Higher Education	1
Iranian Journal Of Public Health	1
JVC Journal Of Vibration And Control	1
Journal Of Applied Sciences Research	1
Journal Of Business Ethics	1
Journal Of Ceramic Processing Research	1
Journal Of Chemical And Pharmaceutical Research	1
Journal Of Education Policy	1
Journal Of Mathematical And Fundamental Sciences	1
Journal Of Mathematics And Statistics	1
Journal Of Nano And Electronic Physics	1
Journal Of Optoelectronics And Advanced Materials	1
Journal Of Physical Education And Sport	1
Journal Of Physics A Mathematical And Theoretical	1
Journal Of Science Education	1
Journal Of Solid State Electrochemistry	1
Journal Of Systems Science And Systems Engineering	1
Journal Of Technical Education And Training	1
Journal Of Theoretical And Applied Information Technology	1
Jurnal Pengurusan	1
Jurnal Teknologi	1
Jurnal Teknologi Sciences And Engineering	1
Materials Research	1
Materials Research Bulletin	1
Mathematics Education Research Journal	1
Mathematics Enthusiast	1
Microchimica Acta	1
New Educational Review	1
Pertanika Journal Of Social Sciences And Humanities	1
Pharmacognosy Journal	1
Physical Review E Statistical Nonlinear And Soft Matter Physics	1
Reading Psychology	1
Regional Science Inquiry	1
Research And Practice In Human Resource Management	1
Research Journal Of Chemistry And Environment	1
Scientific World Journal	1
Telkomnika Telecommunication Computing Electronics And Control	1
Textile Research Journal	1
Thinking Skills And Creativity	1
Thrombosis And Haemostasis	1
Turkish Journal Of Chemistry	1
Turkish Online Journal Of Distance Education	1
Waste Management	1
World Transactions On Engineering And Technology Education	1

## Sheet: Document Type
Document Type	Documents
Article	181
Conference Paper	147
Note	4
Article in Press	3
Review	3
Book Chapter	1
Letter	1

## Sheet: Country
Country/Territory	Documents
Indonesia	340
Malaysia	17
Australia	13
Taiwan	12
Japan	7
Germany	6
Netherlands	5
United Kingdom	3
France	2
Thailand	2
United States	2
Austria	1
India	1
Italy	1
Pakistan	1

## Sheet: Author
Author Name	Documents
Khairudin, M.	12
Atun, S.	11
Dwandaru, W.S.B.	11
Prodjosantoso, A.K.	10
Sutrisno, H.	10
Retnawati, H.	9
Wilujeng, I.	9
Abadi, A.M.	8
Nugraheni, M.	8
Wijaya, A.	8
Arianingrum, R.	7
Ikhsan, J.	7
Wutsqa, D.U.	7
Handayani, S.	6
Kusumawardani, C.	8
Kuswanto, H.	6
Prasetyo, Z.K.	6
Sugiyarto, K.H.	6
Arifin, F.	5
Hashim, N.	5
Irmawati, D.	5
Isa, I.M.	5
Kennedy, B.J.	5
Purwaningsih, D.	5
Retnowati, E.	5
Rohaeti, E.	5
Subekti, R.	5
Surjono, H.D.	5
Suryadarma, I.G.P.	5
Suyanta	5
Taufiqurrahman, I.	5
Wibowo, W.K.	5
Agustika, D.K.	4
Ahmad, M.	4
Apino, E.	4
Ariswan	4
Arlinwibowo, J.	4
Chen, G.D.	4
Hamidah, S.	4
Insani, N.	4
Kusumawati, R.	4
Laksono, E.W.	7
Mardapi, D.	4
Nurhadiyanto, D.	4
Nurkhamid	4
Purnastuti, L.	4
Rosana, D.	4
Saidin, M.I.	4
Subali, B.	4
Widowati, A.	4
Yusuf, Y.	4
Abdurakhman	3
Anjarsari, P.	3
Assiddiqi, Z.	3
Astono, J.	3
Aznam, N.	3
Binatari, N.	3
Doorman, M.	3
Ghani, S.A.	3
Husain, A.R.	3
Jumadi	3
Kaminishi, K.	3
Kholil, I.	3
Lestari, D.	3
Lin, S.W.	3
Mohamed, Z.	3
Nasuha, A.	3
Nugroho, M.A.	3
Nurhayadi	3
Pranowo, H.D.	3
Purwanto, A.	3
Rakhmawati, A.	3
Roto, R.	3
Sardjono, T.A.	3
Schmidt, M.	3
Senam	3
Si, S.M.	3
Subanar	3
Sulistyaningsih, E.	3
Sumarna	3
Sunarno, W.	3
Sunarto	3
Suparmo	3
Suprayitno, B.	3
Suwardi	3
Wang, C.Y.	3
Windarwati	3
van den Heuvel-Panhuizen, M.	3
Abdullah, A.Z.	2
Abraha, K.	2
Ahmad, A.R.	2
Anazifa, R.D.	2
Andono, W.F.	2
Anwar, C.	2
Anwar, Y.A.S.	2
Armunanto, R.	2
Auliana, R.	2
Basyari, S.	2
Budiasih, K.S.	2
Cari	2
Djidu, H.	2
Dwiningrum, S.I.A.	2
Efendi, A.	2
Fatimah, I.	2
Fatimah, P.L.R.	2
Gallert, C.	2
Habibi, A.	2
Hadi, S.	2
Harmayani, E.	2
Hartati, S.	2
Haruyama, S.	2
Hermawan, H.D.	2
Indartono, S.	2
Indriana, K.	2
Iqbal, M.	2
Irwanto	2
Istiyono, E.	2
Jati, H.	2
Jerusalem, M.A.	2
Joko Laras, B.T.	2
Kamari, A.	2
Karyati	2
Kushartanti, W.	2
Mackaaij, C.	2
Marpanaji, E.	2
Marsono, Y.	2
Maulidya, S.R.	2
Mercuriani, I.S.	2
Misnasanti	2
Mukminin, A.	2
Murdiyani, N.M.	2
Narsito	2
Nayono, S.E.	2
Nugraha, A.C.	2
Nurdiyanto, H.	2
Nurohman, S.	2
Pardjono, P.	2
Permanasari, L.	2
Pertiwi, K.R.	2
Prasojo, L.D.	2
Pujianto	2
Purnomo, M.H.	2
Purwanti, S.	2
Purwanto, A.	2
Ratnaningsih, N.	2
Rosyid, M.F.	2
Santoso, U.	2
Saptaningtyas, F.Y.	2
Sari, E.R.	2
Sari, R.C.	2
Saudagar, F.	2
Senam, S.	2
Setyaningrum, W.	2
Siswanto, I.	2
Soenarto	2
Sugiman	2
Supahar	2
Supardi	2

## Sheet: Affiliation
Affiliation	Documents
Universitas Negeri Yogyakarta	340
Gadjah Mada University	45
Universitas Sebelas Maret	8
The University of Sydney	6
Universitas Negeri Semarang	6
Universiti Pendidikan Sultan Idris	6
National Central University Taiwan	5
Yamaguchi University	4
University of Malaya	4
Universitas Negeri Surabaya	4
Utrecht University	3
National Yunlin University of Science and Technology	3
University of Bristol	3
Universiti Teknologi Malaysia	3
National Taiwan University of Science and Technology	3
Universitas Lampung	3
Institut Teknologi Sepuluh Nopember	3
Universitas Islam Indonesia	3
Universitas Tadulako	3
Universitas Ahmad Dahlan	3
Semarang State University	2
Muhammadiyah Health Sciences School of Kudus	2
Academic Medical Centre, University of Amsterdam	2
Universiti Teknologi Petronas	2
Universiti Kebangsaan Malaysia	2
University of Amsterdam	2
Universitat Bayreuth	2
Institut Teknologi Bandung	2
Universitas Airlangga	2
Universitas Diponegoro	2
Lembaga Ilmu Pengetahuan Indonesia	2
Universitas Sriwijaya	2
Jambi University	1
NTNU	1
Mataram University	1
Papua University	1
United Graduate School of Veterinary Science	1
Chien Hsin University	1
Indonesian Institute of Science-Center for Innovation	1
Sardjito Hospital	1
Innovation and Development of the Austrian School System	1
Faculty of Computer Science	1
Kutilang Indonesia Bird watching Club KIBC	1
Faculty of Medicine	1
Jakarta Birdwatcher Society JBS	1
Education and Technical Training Centers	1
Isti Ekatana Upaweda Economics School	1
Yamaguchi University	1
Trisati University	1
Jambi University	1
Economic Faculty	1
National Standardization Agency of Indonesia BSN	1
Universitas Islam Sumatera Utara	1
Faculty of Adab	1
Lecturer of Sekolah Tinggi Ilmu Manajemen YKPN	1
Universitas PGRI Palembang	1
Mataram University	1
Ministry of Research	1
Semarang State University Semarang	1
Chemistry Education Department of Indonesia Education University	1
MTs N Piyungan	1
STTN-BATAN	1
Sultan Thaha Saifuddin	1
SMA N 1 Magelang	1
Universitas Sarjana Tamansiswa Yogyakarta	1
SMPN 1 Bulakamba Kabupaten Brebes	1
Madrasah Mu’allimin Muhammadiyah Yogyakarta	1
Telkom Institute of Technology Jl	1
Sains Al Quran University Indonesia	1
Universiti Sains Malaysia	1
National Institute of Technology Rourkela	1
Nihon University	1
Universiti Utara Malaysia	1
Thaksin University	1
Ohio State University	1
University of Houston	1
Brookhaven National Laboratory	1
La Trobe University	1
CNRS Centre National de la Recherche Scientifique	1
Asian Institute of Technology Thailand	1
Tottori University	1
Chien Hsin University of Science and Technology	1
Southern Cross University	1
Yuan Ze University	1
Osaka City University	1
Universiti Teknologi Malaysia Faculty of Electrical Engineering	1
Universita degli Studi di Pavia	1
Philips Research	1
National University of Tainan Taiwan	1
Technische Universitat Dresden	1
Monash University	1
Institut des Materiaux Jean Rouxel	1
Indiana University	1
Australian Nuclear Science and Technology Organisation	1
Tokyo University of Science	1
Heinrich Heine Universitat	1
Shimane University	1
University of Melbourne	1
Meijo University	1
University of New South Wales UNSW Australia	1
Karlsruhe Institute of Technology, Campus South	1
Curtin University	1
Institut de Recherches sur la Catalyse et l'Environnement de Lyon	1
Universite de Nantes	1
Laboratoire Hubert Curien UMR CNRS 5516	1
Universitas Brawijaya	1
Universitas Mulawarman	1
Widya Mandala Surabaya Catholic University	1
De Lin Institute of Technology	1
Malaysian Institute of Microelectronic Systems Berhad	1
COMSATS Institute of Information Technology	1
Universite de Lyon	1
Karlsruhe Institute of Technology	1
Universitas Pendidikan Indonesia	1
State University of Malang	1
Universitas Halu Oleo	1
Edith Cowan University, Joondalup	1
Universitas Pembangunan Nasional Veteran Yogyakarta	1
National Taichung University of Science and Technology	1
Universitas Budi Luhur	1
Manado State University	1
Universitas Muria Kudus	1
Universitas Respati Yogyakarta	1
Universitas Sarjanawiyata Tamansiswa	1
Institut Teknologi Medan	1
Politeknik Negeri Bali	1

## Sheet: Citation
Author(s)	Journal	Citation
Prodjosantoso et al. (2003)	Journal of Solid State Chemistry	44
Nayono, Gallert, & Winter (2010)	Bioresource Technology	33
Nayono, Winter, & Gallert(2010)	Waste Management	22
Prodjosantoso & Kennedy (2002)	Journal of Solid State Chemistry	20
Khairudin, Mohamed, & Husain (2011)	Telkomnika	18
Wijaya et al. (2015)	Educational Studies in Mathematics	16
Liu et al. (2008)	Chemistry of Materials	13
Wijaya et al. (2014)	Mathematics Enthusiast	12
Chen et al. (2013)	Interactive Learning Environments	11
Chen & Indartono (2011)	Journal of Business Ethics	11
Dwandaru & Schmidt (2011)	Physical Review E - Statistical, Nonlinear, and Soft Matter Physics	11
Yasin et al. (2009)	Journal of Optoelectronics and Advanced Materials	11
Nugraheni et al. (2011)	International Food Research Journal	10
Prodjosantoso & Kennedy (2003)	Materials Research Bulletin	10
Prodjosantoso, Kennedy, & Hunter (2002)	Cement and Concrete Research	10
Hong et al. (2014)	Scientiﬁc World Journal	9
Haruyama et al. (2013)	International Journal of Pressure Vessels and Piping	9
Mohamed et al. (2016)	JVC/Journal of Vibration and Control	8
Wijaya, van den Heuvel-Panhuizen, & Doorman (2015)	Mathematics Education Research Journal	8
Isa et al. (2013)	International Journal of Electrochemical Science	8
