# Supplementary material for: Indonesian state educational universities’ bibliometric dataset
Source: Data Brief. 2018 Nov 30;22:30–40. doi: 10.1016/j.dib.2018.11.128 (PMC6297068; doi:10.1016/j.dib.2018.11.128)
Supplement: Supplementary file 1 — Supplementary material [file mmc1.zip › 06 Universitas Negeri Makassar (UNM).xlsx]

## Sheet: Year
Year	Documents
2000	1
2001	1
2002	1
2003	1
2004	2
2005	1
2006	0
2007	0
2008	2
2009	0
2010	1
2011	2
2012	3
2013	16
2014	19
2015	66
2016	76
2017	84
2018	62

## Sheet: Subject
Subject Area	Documents
Social Sciences	133
Engineering	96
Environmental Science	63
Arts and Humanities	54
Physics and Astronomy	54
Computer Science	47
Business, Management and Accounting	32
Materials Science	30
Economics, Econometrics and Finance	28
Biochemistry, Genetics and Molecular Biology	25
Agricultural and Biological Sciences	20
Chemical Engineering	20
Chemistry	12
Mathematics	11
Multidisciplinary	8
Earth and Planetary Sciences	7
Immunology and Microbiology	7
Energy	6
Pharmacology, Toxicology and Pharmaceutics	2
Decision Sciences	1
Veterinary	1

## Sheet: Source
Source Title	Documents
Man In India	26
Journal Of Physics Conference Series	24
International Journal Of Engineering And Technology Uae	16
AIP Conference Proceedings	14
International Journal Of Applied Business And Economic Research	13
Social Sciences Pakistan	11
Asian EFL Journal	10
Global Journal Of Engineering Education	10
International Journal Of Environmental And Science Education	10
World Transactions On Engineering And Technology Education	9
Matec Web Of Conferences	8
Ecology Environment And Conservation	7
IOP Conference Series Materials Science And Engineering	7
Journal Of Language And Literature	7
Materials Science Forum	7
Asian Journal Of Microbiology Biotechnology And Environmental Sciences	6
Jurnal Pendidikan IPA Indonesia	6
Jurnal Teknologi Sciences And Engineering	6
International Education Studies	5
International Journal Of Applied Engineering Research	5
International Journal On Advanced Science Engineering And Information Technology	5
International Journal Of Economic Research	4
Xlinguae	4
Actual Problems Of Economics	3
Asia Pacific Forum On Science Learning And Teaching	3
English Language Teaching	3
Iop Conference Series Earth And Environmental Science	3
Journal Of Engineering And Applied Sciences	3
Journal Of Entrepreneurship Education	3
New Educational Review	3
Pollution Research	3
Advanced Science Letters	2
American Journal Of Applied Sciences	2
Asian Journal Of Applied Sciences	2
Astra Salvensis	2
Environmentasia	2
International Journal Of Public Administration	2
Journal Of Baltic Science Education	2
Journal Of Environmental Science And Technology	2
Journal Of Industrial Pollution Control	2
Journal Of Sustainable Development	2
Journal Of Theoretical And Applied Information Technology	2
Procedia Engineering	2
Sains Malaysiana	2
Soil Science And Plant Nutrition	2
World Applied Sciences Journal	2
Aacl Bioflux	1
Applied Mathematical Sciences	1
Applied Physics A Materials Science And Processing	1
Applied Thermal Engineering	1
Arpn Journal Of Engineering And Applied Sciences	1
Asian Journal Of Atmospheric Environment	1
Asian Social Science	1
Biodiversitas	1
Biodiversity And Conservation	1
Chemical Physics	1
Cogent Economics And Finance	1
Dyna Spain	1
Economics And Sociology	1
Education And Training	1
Egitim Arastirmalari Eurasian Journal Of Educational Research	1
Electronic Journal Of Information Systems In Developing Countries	1
Engineering Journal	1
Espacios	1
Eurasia Journal Of Mathematics Science And Technology Education	1
European Research Studies Journal	1
Forests	1
Gema Online Journal Of Language Studies	1
Geomicrobiology Journal	1
Global Journal Of Pure And Applied Mathematics	1
Global Veterinaria	1
Iaeng International Journal Of Computer Science	1
International Business Management	1
International Journal For Lesson And Learning Studies	1
International Journal Of Assessment And Evaluation	1
International Journal Of Chemtech Research	1
International Journal Of Interactive Mobile Technologies	1
International Journal Of Simulation And Process Modelling	1
Journal Of Advanced Concrete Technology	1
Journal Of Applied Research In Higher Education	1
Journal Of Environmental Management And Tourism	1
Journal Of Further And Higher Education	1
Journal Of Mathematics And Statistics	1
Journal Of Nano And Electronic Physics	1
Journal Of Reviews On Global Economics	1
Lecture Notes In Computer Science Including Subseries Lecture Notes In Artificial Intelligence And Lecture Notes In Bioinformatics	1
Lecture Notes In Mechanical Engineering	1
Microbes And Environments	1
Online Journal Of Biological Sciences	1
Physica B Condensed Matter	1
Physica Status Solidi A Applied Research	1
Physical Review B Condensed Matter And Materials Physics	1
Plasma Science And Technology	1
Regional Environmental Change	1
Sensors Switzerland	1
Solid State Phenomena	1
Water Resources Management	1
World Journal Of Modelling And Simulation	1
Wseas Transactions On Environment And Development	1

## Sheet: Document Type
Document Type	Documents
Article	252
Conference Paper	80
Article in Press	3
Review	3

## Sheet: Country
Country/Territory	Documents
Indonesia	329
Malaysia	39
Japan	10
Australia	6
Austria	5
India	5
United Kingdom	5
United States	5
France	4
Denmark	3
South Korea	2
China	1
Netherlands	1
Pakistan	1
Spain	1
Undefined	3

## Sheet: Author
Author Name	Documents
Dirawan, G.D.	48
Ahmar, A.S.	35
Subaer	29
Rahim, R.	13
Akib, H.	11
Rahman, A.	10
Tahmir, S.	10
Abdullah, D.	9
Sanusi, W.	9
Hala, Y.	8
Napitupulu, D.	8
Ardi, M.	7
Hidayat, R.	7
Maru, R.	7
Mulbar, U.	7
Nurfadilla	7
Setiawan, M.I.	7
Side, S.	7
Sujiono, E.H.	7
Arfan, A.	6
Bundu, P.	6
Jufri, M.	6
Mahmud, A.	6
Rauf, B.	6
Ali, A.	5
Hartati	5
Haviluddin	5
Husain, H.	5
Inubushi, K.	5
Jumadi, O.	5
Kurniasih, N.	5
Mahmud, M.	5
Muris, M.	5
Nurdiyanto, H.	5
Thalib, S.B.	5
Afifah, K.N.	4
Ahmad, A.	4
Alimuddin	4
Amalia, N.	4
Arifin, A.N.M.	4
Bienfait, M.	4
Djadir	4
Dupont-Pavlovsky, N.	4
Ekaputri, J.J.	4
Fansuri, H.	4
Gani, H.A.	4
Haeruddin, M.I.M.	4
Haris, A.	4
Harmanto, D.	4
Hasyim, C.	4
Jasruddin	4
Mukasa, S.	4
Musa, C.I.	4
Nomura, S.	4
Otok, B.W.	4
Pertiwi, N.	4
Ruliana	4
Sahabuddin, R.	4
Salleh, L.M.	4
Samnur, S.	4
Simarmata, J.	4
Suratman	4
Syafar, F.	4
Syam, H.	4
Syamsidar, D.	4
Tahir, H.	4
Toyota, H.	4
Wibowo, W.	4
Zeppenfeld, P.	4
Abdillah, L.A.	3
Achmad Daengs, G.S.	3
Adnan	3
Annas, S.	3
Anwar, M.	3
Arsyad, M.	3
Awi	3
Aziz, A.A.	3
Bahri, A.	3
Basri, M.	3
Djawad, Y.A.	3
Fensholt, R.	3
Ihsan, N.	3
Irfanita, R.	3
Junda, M.	3
Kahar, F.	3
Lahming	3
Malik, A.	3
Malik, T.	3
Mansyur	3
Mertz, O.	3
Minggi, I.	3
Muis, A.	3
Mulyadi	3
Nanuru, R.F.	3
Nasrullah	3
Nofriansyah, D.	3
Patak, A.A.	3
Pranolo, A.	3
Rahim, I.	3
Ratnadewi	3
Ridjal, S.	3
Rifdan	3
Rusli	3
Sampebua, O.	3
Sappaile, B.I.	3
Sideng, U.	3
Sidjara, S.	3
Sudding	3
Sutiksno, D.U.	3
Taufieq, N.A.S.	3
Thalib, W.	3
Tiwow, V.A.	3
Upu, H.	3
Vilches, O.E.	3
Wardani, N.K.	3
Weda, S.	3
Wilson, T.	3
Wirawan, H.	3
Zaki, A.	3
Abduh, A.	2
Abduh, N.	2
Abdullah	2
Abdullah, H.	2
Abdullah, M.A.B.	2
Abdy, M.	2
Abidin, M.R.	2
Agung, M.	2
Agustang, A.	2
Ahmad, S.	2
Ahmad, T.	2
Ahmar, A.A.	2
Ahmar, D.S.	2
Ahmar, K.H.	2
Aidid, M.K.	2
Akil, M.	2
Albra, W.	2
Armayani, M.	2
Arsyad, N.	2
Aryani, F.	2
Asrianti	2
Azadin, A.A.	2
Baharuddin, I.I.	2
Bancong, H.	2
Barmawi, M.	2
Basri, M.	2
Bayuaji, R.	2
Budiantara, I.N.	2
Danial, M.	2
Darmawang	2
Dewi, E.R.	2
Divayana, D.G.H.	2
Djalal, D.	2
Gaffar, S.B.	2
Gao, J.	2
Gaus, N.	2
Hamda	2
Hamra, A.	2
Hamsa, A.	2
Hartama, D.	2
Hasibuan, A.	2

## Sheet: Affiliation
Affiliation	Documents
Universitas Negeri Makassar	338
Institut Teknologi Sepuluh Nopember	21
Hasanuddin University	16
Universiti Malaysia Perlis	13
Universiti Kebangsaan Malaysia	12
Universiti Teknologi Malaysia	11
AHMAR Institute	8
Lembaga Ilmu Pengetahuan Indonesia	8
Universitas Malikussaleh	8
Politeknik Negeri Padang	8
Narotama University	6
Universitas Padjadjaran	6
Chiba University	5
Gadjah Mada University	5
Universitas Mulawarman	5
State University of Malang	5
Darul Ulum University	4
Universitas 45 Surabaya	4
Ehime University	4
Institut Laue-Langevin	4
University of Derby	4
Universite de la Mediterranee Aix-Marseille II	4
Johannes Kepler Universitat Linz	4
CRMC2 Centre de Recherche sur les Mecanismes de la Croissance Cristalline	4
Université de Lorraine	4
Konsorsium Riset Geopolimer Indonesia KORIGI	3
Universitas Halmahera	3
University of Washington, Seattle	3
Monash University	3
Kobenhavns Universitet	3
Institut Pertanian Bogor	3
Institut Teknologi Bandung	3
Universitas Brawijaya	3
Universitas Kristen Maranatha	3
Telkom University	3
Universitas Ahmad Dahlan	3
Universitas Negeri Padang	3
Universitas Pendidikan Ganesha	3
Politeknik Negeri Ambon	3
Universitas Negeri Medan	3
Nusa Cendana University	2
University of PGRI Adi Buana	2
Universitas Harapan Medan	2
Universitas Sulawesi Barat	2
Universitas Negeri Manado	2
Konsorsium Riset Geopolimer Indonesia KORIGI	2
Faculty of Mathematics and Natural Sciences	2
Balai Bahasa Sulawesi Selatan	2
Universitas Asahan	2
Universitas Graha Nusantara	2
Universitas Islam Sumatera Utara	2
Findbulous Technology Sdn Bhd	2
Universitas Nuku	2
Institute for Agro-Environmental Sciences, NARO	2
Curtin University	2
University of South Australia	2
Tarumanagara University	2
Universitas Negeri Semarang	2
Universiti Tun Hussein Onn Malaysia	2
Universiti Sultan Zainal Abidin	2
Universitas Negeri Jakarta	2
Universitas Muslim Indonesia	2
Universitas Halu Oleo	2
STIKOM Bali	2
Universitas Muhammadiyah Metro	2
STMIK AMIKOM Purwokerto	2
Universitas Islam Negeri Sumatera Utara	2
STMIK AKBA	2
Universitas Pembangunan Panca Budi	2
Universitas Bangka Belitung	1
Universitas HKBP Nommensen Medan	1
Wijaya Kusuma University	1
Universitas Indo Global Mandiri	1
Universitas Bina Darma	1
Universitas Papua	1
Universitas Muhammadiyah Parepare	1
Balik Diwa Marine Technology University	1
Universitas Siliwangi	1
Politeknik TEDC Bandung	1
Politeknik Kesehatan Kemenkes Jakarta II	1
Muslim Indonesia University	1
Universitas Lancang Kuning	1
Universitas Musamus	1
Faculty of Teacher Training and Education of Undana	1
Muhammadiyah University of Parepare	1
University of Makassar	1
Universitas 17 Agustus 1945 Jakarta	1
Merdeka University	1
State Hasanuddin University of Makassar	1
Hasanuddin University	1
University of Makassar	1
College of Islamic Darud Da'wah Wal Irsyad	1
Sekolah Tinggi Pariwisata Bandung	1
Universitas Mataram	1
Universitas Muhammadiyah Ponorogo	1
Universitas Trisakti	1
Universitas Samudra	1
Universitas Muslim Nusantara Al Washliyah	1
Universitas Bosowa Makassar	1
Politeknik ATI Makassar	1
Universitas Sembilanbelas November Kolaka	1
Politeknik Kota Malang	1
Politeknik Negeri Media Kreatif	1
Universitas Serang Raya	1
Departement of Informatics Engineering	1
Universitas Islam Sumatera Utara	1
Universitas Nusantara PGRI Kediri	1
Politeknik LP3I Bandung	1
Universitas Borneo Tarakan	1
Faculty of Mathematics and Natural Sciences	1
Universitas Negeri Islam Alauddin	1
Universitas Medan Area	1
Universitas PGRI Palembang	1
Universitas Muhammadiyah Sumatera Utara	1
Bina Darma University	1
Universitas Methodist Indonesia	1
Universitas Winaya Mukti	1
Universitas Dhyana Pura	1
Politeknik Perikanan Negeri Tual	1
Sekolah Tinggi Teknik Harapan	1
Universitas Galuh	1
Universitas Muhammadiyah Palangkaraya	1
STIKOM Tunas Bangsa	1
Politeknik LP3I Jakarta	1
Junior High School	1
IKIP PGRI Pontianak	1
University of Muslim Indonesia	1
Universitas Muhammadiyah Sumatera Utara	1
STKIP YPUP Makassar	1
Institut Ilmu Kesehatan Bhakti Wiyata Kediri	1
Politeknik Negeri Semarang	1
AIPI	1
STKIP PGRI Bangkalan	1
STKIP-Pembangunan Indonesia Makassar	1
STKIP PGRI Banjarmasin	1
Universitas Cokroaminoto Palopo	1
STIE Pelita Bangsa	1
Universitas Lambung Mangkurat	1
Institut Sains and Teknologi AKPRIND	1
Universitas Muhammadiyah Tangerang	1
Universitas Tama Jagakarsa	1
Universitas Pamulang	1
Politeknik Pertanian Negeri Pangkep	1
STMIK Triguna Dharma	1
Universitas Panji Sakti Singaraja	1
STIKES Buleleng	1
Akademi Perekam Medik Dan Infokes Imelda	1
Universitas PGRI Madiun	1
Institut Agama Islam Negeri Kendari	1
Social Welfare Studies	1
Sekolah Tinggi Hukum Bandung	1
Universitas Katolik Santo Thomas Medan	1
STKIP PGRI Tulungagung	1
AMIK BSI Sukabumi	1
Universitas Suryakancana	1
STKIP Muhammadiyah Rappang	1
IAIN Sultan Amai	1
IAIN Surakarta	1
Universitas Muhammadiyah Banjarmasin	1
Universitas Al Asyariah Mandar	1

## Sheet: Citation
Author(s)	Journal	Citation
Bienfait et al. (2004)	Physical Review B - Condensed Matter and Materials Physics	140
Johnson et al. (2003)	Chemical Physics	56
Inubushi et al. (2008)	Microbes and Environments	41
Muris et al. (2002)	Applied Physics A: Materials Science and Processing	24
Napitupulu et al. (2018)	Journal of Physics: Conference Series	19
Rahim et al. (2015)	Applied Thermal Engineering	19
Ahmar et al. (2018)	Journal of Physics: Conference Series	18
Rahman, Ahmar, & Rusli (2016)	World Transactions on Engineering and Technology Education	16
Rahman & Ahmar (2017)	AIP Conference Proceedings	15
Rahman & Ahmar (2016)	International Journal of Environmental and Science Education	15
Susanto et al. (2013)	Journal of Advanced Concrete Technology	15
Subaer et al. (2016)	Materials Science Forum	14
Ahmar (2018)	International Journal of Engineering and Technology (UAE)	13
Bienfait et al. (2004)	Physica B: Condensed Matter	13
Ahmar et al. (2018)	Journal of Physics: Conference Series	11
Rahim et al. (2017)	Journal of Physics: Conference Series	11
Ahmar & Rahman (2017)	Global Journal of Engineering Education	11
Mulbar, Rahman, & Ahmar (2017)	World Transactions on Engineering and Technology Education	11
Side & Noorani (2013)	World Journal of Modelling and Simulation	11
Sanusi et al. (2015)	Water Resources Management	10
