# Supplementary material for: Indonesian state educational universities’ bibliometric dataset
Source: Data Brief. 2018 Nov 30;22:30–40. doi: 10.1016/j.dib.2018.11.128 (PMC6297068; doi:10.1016/j.dib.2018.11.128)
Supplement: Supplementary file 1 — Supplementary material [file mmc1.zip › 07 Universitas Negeri Jakarta (UNJ).xlsx]

## Sheet: Year
Year	Documents
2001	1
2002	0
2003	1
2004	0
2005	0
2006	2
2007	2
2008	4
2009	1
2010	11
2011	7
2012	12
2013	20
2014	27
2015	25
2016	39
2017	105
2018	47

## Sheet: Subject
Subject Area	Documents
Engineering	78
Physics and Astronomy	75
Social Sciences	70
Business, Management and Accounting	53
Computer Science	50
Mathematics	47
Environmental Science	42
Materials Science	37
Economics, Econometrics and Finance	31
Energy	30
Arts and Humanities	18
Decision Sciences	17
Medicine	11
Chemistry	10
Agricultural and Biological Sciences	9
Biochemistry, Genetics and Molecular Biology	9
Pharmacology, Toxicology and Pharmaceutics	8
Earth and Planetary Sciences	7
Multidisciplinary	4
Immunology and Microbiology	3
Psychology	2
Nursing	1

## Sheet: Source
Source Title	Documents
AIP Conference Proceedings	42
Advanced Science Letters	29
IOP Conference Series Materials Science And Engineering	20
Journal Of Physics Conference Series	12
Asian Social Science	9
International Journal Of Economic Research	6
Journal For Global Business Advancement	6
IOP Conference Series Earth And Environmental Science	5
Journal Of Applied Physics	5
Asian Journal Of Pharmaceutical And Clinical Research	4
Hayati Journal Of Biosciences	4
Asian Journal Of Microbiology Biotechnology And Environmental Sciences	3
Eurasia Journal Of Mathematics Science And Technology Education	3
International Journal Of Applied Business And Economic Research	3
Journal Of Theoretical And Applied Information Technology	3
Man In India	3
Matec Web Of Conferences	3
Pharmacognosy Journal	3
Problems And Perspectives In Management	3
Applied Surface Science	2
ARPN Journal Of Engineering And Applied Sciences	2
Asian Journal Of Chemistry	2
International Journal Of Morphology	2
International Journal Of Technology	2
Issues In Educational Research	2
Journal Of Applied Sciences	2
Journal Of Entrepreneurship Education	2
Pakistan Journal Of Biological Sciences	2
Physica Scripta	2
Procedia Computer Science	2
WIT Transactions On Ecology And The Environment	2
ACM International Conference Proceeding Series	1
Academy Of Strategic Management Journal	1
Advanced Materials Research	1
Aip Advances	1
Applied Mathematical Sciences	1
Applied Physics B Lasers And Optics	1
Applied Spectroscopy	1
Asia Pacific Education Researcher	1
Asian Efl Journal	1
Asian Journal Of Agriculture And Biology	1
Business And Economic Horizons	1
Chemistry	1
Cultural Studies Of Science Education	1
Economic Computation And Economic Cybernetics Studies And Research	1
Empirical Economics	1
European Physical Journal D	1
Geophysical Research Letters	1
HIV And AIDS Review	1
Herpetology Notes	1
Indonesian Journal Of Chemistry	1
International Electronic Journal Of Elementary Education	1
International Journal Of Applied Linguistics And English Literature	1
International Journal Of Automotive And Mechanical Engineering	1
International Journal Of Consumer Studies	1
International Journal Of Economic Policy In Emerging Economies	1
International Journal Of Electrochemical Science	1
International Journal Of Emerging Technologies In Learning	1
International Journal Of Hydrogen Energy	1
International Journal Of Materials Engineering Innovation	1
International Journal Of Social Ecology And Sustainable Development	1
International Review Of Management And Marketing	1
Itb Journal Of Science	1
Japanese Journal Of Applied Physics	1
Journal Of Advanced Research In Law And Economics	1
Journal Of Applied Economic Sciences	1
Journal Of Applied Probability	1
Journal Of Business And Retail Management Research	1
Journal Of Contemporary Asia	1
Journal Of Engineering And Applied Sciences	1
Journal Of Engineering Science And Technology	1
Journal Of Environmental Management And Tourism	1
Journal Of ICT Research And Applications	1
Journal Of Information And Communication Technology	1
Journal Of Mathematical And Fundamental Sciences	1
Journal Of Mechanical Engineering	1
Journal Of Social Political And Economic Studies	1
Journal Of Telecommunication Electronic And Computer Engineering	1
Journal Of The Korean Statistical Society	1
Journal Of Thermoplastic Composite Materials	1
Journal Of Young Pharmacists	1
Key Engineering Materials	1
Learning Environments Research	1
Lecture Notes In Computer Science Including Subseries Lecture Notes In Artificial Intelligence And Lecture Notes In Bioinformatics	1
Malaysian Journal Of Analytical Sciences	1
Materials Science Forum	1
Materials Science In Semiconductor Processing	1
Medical Journal Of Indonesia	1
Methods In Molecular Biology	1
New Educational Review	1
Pakistan Journal Of Nutrition	1
Paleoceanography	1
Physica B Condensed Matter	1
Polish Journal Of Management Studies	1
Probability In The Engineering And Informational Sciences	1
Reflective Practice	1
Relc Journal	1
Review Of Economic Perspectives	1
Risk Governance And Control Financial Markets And Institutions	1
Scientific Annals Of Economics And Business	1
Thin Solid Films	1
Vacuum	1
Waste Management	1

## Sheet: Document Type
Document Type	Documents
Article	159
Conference Paper	126
Book Chapter	8
Review	5
Editorial	2
Article in Press	2
Book	1
Note	1

## Sheet: Country
Country/Territory	Documents
Indonesia	304
Malaysia	23
Japan	20
Australia	11
Netherlands	7
Singapore	4
China	3
Germany	3
United Kingdom	3
United States	3
New Zealand	2
South Korea	2
Spain	2
Belgium	1
France	1
Ghana	1
Philippines	1
Taiwan	1
Thailand	1

## Sheet: Author
Author Name	Documents
Warokka, A.	13
Hedwig, R.	10
Ramli, M.	10
Suhud, U.	10
Abdulmadjid, S.N.	9
Handoko, E.	9
Idris, N.	9
Marpaung, A.M.	9
Pardede, M.	9
Tjia, M.O.	9
Budi, E.	8
Budi, S.	8
Iswanto, B.H.	8
Kagawa, K.	8
Kurniawan, K.H.	8
Lie, Z.S.	8
Rahmawati, Y.	8
Iwan, S.	12
Kuncoro, H.	7
Lie, T.J.	7
Purwana, D.	7
Suyanto, H.	7
Ambarwati, N.S.S.	6
Elya, B.	6
Erdawati	6
Fauzia, V.	6
Hanafi, M.	6
Irnidayanti, Y.	6
Malik, A.	6
Nasbey, H.	6
Suliyanti, M.M.	6
Ayu, M.A.	5
Cahyana, U.	5
Jalil, Z.	5
Jobiliong, E.	5
Kurniawan, A.	5
Lahna, K.	5
Mantoro, T.	5
Maruddani, B.	5
Prayitno, T.B.	5
Serevina, V.	5
Yusmaniar	5
Budi, A.S.	4
Muliyati, D.	4
Munir, A.	4
Puspitaningrum, R.	7
Putrawan, I.M.	4
Rahman, A.	4
Rahwanto, A.	4
Sugihartono	4
Sugiyanta, L.	4
Sutrisno, H.H.	4
Suyono	4
Ahmad, I.	3
Amelia, R.	3
Bambang, S.	3
Basori, I.	3
Buchdadi, A.D.	3
Delina, M.	3
Dewanti, R.	3
Hasanah, N.	3
Hikam, M.	3
Indrasari, W.	3
Kiswanto, G.	3
Koul, R.	3
Kurniadewi, F.	3
Kurniawan, D.P.	3
Kusrini, E.	3
Nasruddin	3
Neolaka, A.	3
Paristiowati, M.	3
Purwanto, A.	3
Putri, N.A.	3
Ridwan, A.	3
Safitri, D.	3
Sofyan, B.T.	3
Sukmawati, D.	3
Sumantri, M.S.	3
Sun, X.W.	3
Umar, A.A.	3
Wirawan, R.	3
Zhao, J.L.	3
Adhiyanto, C.	2
Adi, W.A.	2
Afrizal	2
Ahmad, M.	2
Alaydrus, M.	2
Ambarwati, L.	2
Arai, K.	2
Astra, I.M.	2
Basri, H.	2
Belfaqih, I.H.	2
Bijaksana, S.	2
Bintoro, R.A.	2
Budiningsih, I.	2
Curtis, A.	2
D'Arrigo, R.	2
Darmanto, W.	2
Daud, A.R.	2
Divayana, D.G.H.	2
Djamal, M.	2
Djuhana, D.	2
Dudung, A.	2
Fan, H.M.	2
Fatimah, T.	2
Febrianti, Y.	2
Ferania, M.	2
Gozan, M.	2
Gunawan, H.	2
Handaru, A.W.	2
Handayani, D.	2
Handoko, D.	2
Harmoko, A.	2
Hasanah, U.	2
Herman	2
Ibrahim, K.	2
Imawan, C.	2
Istiyanto, J.	2
Jin, F.	2
Kartika, I.R.	2
Krusic, P.	2
Kurnia, A.	2
Lukita, M.	2
Mahatma, Y.	2
Manaf, A.	2
Marlissa, E.R.	2
Michielsen, K.	2
Moersilah	2
Mohamed, W.N.	2
Murdayanti, Y.	2
Mustanir	2
Nasution, D.A.	2
Ngkoimani, L.O.	2
Nizam, A.R.M.	2
Noer, M.I.	2
Notodiputro, K.A.	2
Nurjayadi, M.	2
Palmer, J.	2
Purwohedi, U.	2
Radiman, S.	2
Raedt, H.D.	2
Rahayu, W.	2
Randa, M.	2
Razali, M.M.	2
Rijai, L.	2
Rizan, M.	2
Roto, R.	2
Rusdah	2
Rusyaman, E.	2
SADIKIN, M.	2
Sakulich, J.	2
Sapuan, S.M.	2
Siswanta, D.	2
Srigutomo, W.	2
Sukardjo, M.	2
Susanto, A.B.	2
Susanto, B.H.	2
Sutantyo, T.E.P.	2

## Sheet: Affiliation
Affiliation	Documents
Universitas Negeri Jakarta	304
Universitas Indonesia	46
Institut Teknologi Bandung	27
Lembaga Ilmu Pengetahuan Indonesia	17
Universitas Syiah Kuala	15
Bina Nusantara University	15
Research Center of Maju Makmur Mandiri Foundation	10
Universitas Pelita Harapan	8
Universiti Kebangsaan Malaysia	7
Universiti Utara Malaysia	7
Universitas Udayana	7
Universitas Diponegoro	6
Gadjah Mada University	5
Universitas Airlangga	5
Universiti Teknikal Malaysia Melaka	5
Universitas Islam Negeri Syarif Hidayatullah Jakarta	5
Sampoerna University	4
Fukui Science Education Academy	4
Nanyang Technological University	4
University of Groningen	4
University of Fukui	4
Curtin University	4
Institut Pertanian Bogor	4
Universitas Padjadjaran	4
Badan Pengkajian dan Penerapan Teknologi	4
Universitas Negeri Padang	4
Delft University of Technology	3
National University of Singapore	3
Universitas Mulawarman	3
Universitas Pendidikan Indonesia	3
Universitas Halu Oleo	3
Universitas Pendidikan Ganesha	3
Universitas Muhammadiyah Prof. Dr. HAMKA	3
Universitas Mercu Buana	3
Universitas Budi Luhur	3
Cenderawasih University	2
State Islamic Institute IAIN Ar-Raniry	2
As-Syafi’iyah Islamic University	2
Yamaguchi University School of Medicine	2
Forschungszentrum Jülich FZJ	2
Gunma University	2
Rheinisch-Westfalische Technische Hochschule Aachen	2
Saga University	2
Yamaguchi University	2
Universiti Putra Malaysia	2
Universidad Autonoma de Madrid	2
University of Edinburgh	2
HKV Consultants	2
Lamont-Doherty Earth Observatory	2
Hasanuddin University	2
Universitas Brawijaya	2
Ministry of Agriculture, Indonesia	2
Badan Tenaga Nuklir Nasional Indonesia	2
Universitas Negeri Semarang	2
Universiti Teknologi Malaysia, Kuala Lumpur	2
Edith Cowan University, Joondalup	2
Universitas Negeri Makassar	2
STMIK Nusa Mandiri	2
University of Muhammadiyah Jakarta	2
Universitas Negeri Medan	2
Jambi University	1
Jurusan Fisika	1
The University of Tenessee	1
Indonesia Institute of Sciences	1
Indonesia Institute of Sciences	1
Universitas Bangka Belitung	1
Universitas HKBP Nommensen Medan	1
Wijaya Kusuma University	1
Al-Izhar High School	1
NITE Biological Resource Center NBRC	1
University of PGRI Adi Buana	1
Natural Sciences University Indonesia	1
Rajabhat University	1
BPPT	1
Universitas Harapan Medan	1
Universitas Indo Global Mandiri	1
Universitas Bina Darma	1
Universitas Papua	1
Universitas Sulawesi Barat	1
Research Center of Private Universities Coordination	1
Universitas Negari Padang	1
Universitas Siliwangi	1
Sport Science Department	1
University of the Cordilleras	1
Politeknik TEDC Bandung	1
Politeknik Kesehatan Kemenkes Jakarta II	1
Universitas Lancang Kuning	1
Business Practitioner	1
Universitas Negeri Manado	1
Universitas Musamus	1
Fukui Science Education Academy	1
Indonesia International Institute for Life Sciences	1
Universitas 17 Agustus 1945 Jakarta	1
Indonesia Institute of Sciences	1
Sekolah Tinggi Pariwisata Bandung	1
Universitas Mataram	1
Universitas Muhammadiyah Ponorogo	1
Universitas Trisakti	1
Universitas Samudra	1
Universitas Muslim Nusantara Al Washliyah	1
Universitas Bosowa Makassar	1
Politeknik ATI Makassar	1
Universitas Sembilanbelas November Kolaka	1
Politeknik Kota Malang	1
School of Life Sciences and Technology	1
Universitas Serang Raya	1
Universitas Islam Sumatera Utara	1
Universitas Nusantara PGRI Kediri	1
Politeknik LP3I Bandung	1
State Institute of Islamic Studies IAIN Purwokerto	1
Balitbang KP	1
Universitas Borneo Tarakan	1
Agency for the Assessment and Application of Technology	1
Faculty of Health Sciences	1
Universitas Medan Area	1
London School of Public Relations	1
Universitas PGRI Palembang	1
Universitas Muhammadiyah Sumatera Utara	1
Universitas Methodist Indonesia	1
Universitas Winaya Mukti	1
Universitas Dhyana Pura	1
Politeknik Perikanan Negeri Tual	1
Faculty of Economy	1
Sekolah Tinggi Teknik Harapan	1
Universitas Galuh	1
Universitas Muhammadiyah Palangkaraya	1
STIKOM Tunas Bangsa	1
Politeknik LP3I Jakarta	1
IKIP PGRI Pontianak	1
Institut Ilmu Kesehatan Bhakti Wiyata Kediri	1
Politeknik Negeri Semarang	1
Pusat Laboratorium Forensik	1
AHMAR Institute	1
STKIP PGRI Bangkalan	1
STKIP-Pembangunan Indonesia Makassar	1
STKIP PGRI Banjarmasin	1
Universitas Cokroaminoto Palopo	1
STIE Pelita Bangsa	1
Universitas Lambung Mangkurat	1
Institut Sains and Teknologi AKPRIND	1
Universitas Muhammadiyah Tangerang	1
Universitas Tama Jagakarsa	1
Universitas Pamulang	1
Australian Association for the Study of Religion	1
Balai Bahasa Sulawesi Selatan	1
Akademi Manajemen Informatika dan Komputer BSI Jakarta AMIK BSI Jakarta	1
Akademi Manajemen Informatika dan Komputer BSI Bekasi AMIK BSI Bekasi	1
STMIK Triguna Dharma	1
Universitas PGRI Madiun	1
Institut Agama Islam Negeri Kendari	1
Sekolah Tinggi Hukum Bandung	1
Universitas Katolik Santo Thomas Medan	1
STKIP PGRI Tulungagung	1
SMA Al Muslim	1
AMIK BSI Sukabumi	1
Universitas Suryakancana	1
SMA Santa Ursula Jakarta	1
IAIN Sultan Amai	1
IAIN Surakarta	1
Universitas Muhammadiyah Banjarmasin	1

## Sheet: Citation
Author(s)	Journal	Citation
D'Arrigo et al. (2006)	Geophysical Research Letters	67
D'Arrigo et al. (2006)	Paleoceanography	39
Iwan et al. (2012)	Physica B: Condensed Matter	18
Iwan et al. (2015)	Materials Science in Semiconductor Processing	16
Ramli et al. (2007)	Applied Physics B: Lasers and Optics	16
Ahmar et al. (2018)	Journal of Physics: Conference Series	11
Divayana et al. (2017)	Journal of Theoretical and Applied Information Technology	10
Michielsen et al. (2012)	Physica Scripta	9
Maruddani et al. (2010)	PIERS 2010 Cambridge Progress in Electromagnetics Research Symposium, Proceedings	9
Budi et al. (2010)	Applied Surface Science	9
Van Der Weide, Suyono, & Van Noortwijk (2008)	Probability in the Engineering and Informational Sciences	9
Marpaung et al. (2011)	Journal of Applied Physics	7
Budi et al. (2016)	Waste Management	6
Lie et al. (2013)	Journal of Applied Physics	6
Dewi (2012)	The Palm Oil Controversy in Southeast Asia: A Transnational Perspective	6
Rahmawati & Taylor (2015)	Reﬂective Practice	5
Lasito & Storch (2013)	RELC Journal	5
Puspitaningrum et al. (2010)	HAYATI Journal of Biosciences	5
Pardede et al. (2015)	Journal of Applied Physics	4
Astra, Nasbey, & Nugraha (2015)	Eurasia Journal of Mathematics, Science and Technology Education	4
