# Supplementary material for: Indonesian state educational universities’ bibliometric dataset
Source: Data Brief. 2018 Nov 30;22:30–40. doi: 10.1016/j.dib.2018.11.128 (PMC6297068; doi:10.1016/j.dib.2018.11.128)
Supplement: Supplementary file 1 — Supplementary material [file mmc1.zip › 08 Universitas Negeri Padang (UNP).xlsx]

## Sheet: Year
Year	Documents
2003	1
2004	0
2005	0
2006	0
2007	0
2008	0
2009	5
2010	4
2011	9
2012	7
2013	9
2014	23
2015	32
2016	28
2017	34
2018	109

## Sheet: Subject
Subject Area	Documents
Engineering	152
Materials Science	104
Physics and Astronomy	37
Computer Science	26
Social Sciences	23
Agricultural and Biological Sciences	18
Earth and Planetary Sciences	16
Environmental Science	16
Arts and Humanities	14
Economics, Econometrics and Finance	14
Chemistry	13
Pharmacology, Toxicology and Pharmaceutics	12
Business, Management and Accounting	8
Chemical Engineering	8
Mathematics	7
Energy	6
Medicine	5
Biochemistry, Genetics and Molecular Biology	3
Decision Sciences	3
Nursing	2
Multidisciplinary	1

## Sheet: Source
Source Title	Documents
IOP Conference Series Materials Science And Engineering	93
AIP Conference Proceedings	15
Journal Of Physics Conference Series	15
Asian Social Science	13
International Journal Of Geomate	9
Der Pharmacia Lettre	5
International Journal On Advanced Science Engineering And Information Technology	4
Journal Of Chemical And Pharmaceutical Research	4
Jurnal Teknologi	4
Advanced Materials Research	3
Der Pharma Chemica	3
IOP Conference Series Earth And Environmental Science	3
Jurnal Teknologi Sciences And Engineering	3
Procedia Engineering	3
Advanced Science Letters	2
Applied Surface Science	2
Catalysis Communications	2
International Journal Of Power Electronics And Drive Systems	2
Jurnal Pendidikan IPA Indonesia	2
Pakistan Journal Of Nutrition	2
Palaeogeography Palaeoclimatology Palaeoecology	2
AEU International Journal Of Electronics And Communications	1
Acta Physica Polonica A	1
Addictive Disorders And Their Treatment	1
Advances In Mechanical Engineering	1
Analytical Methods	1
Applied Catalysis A General	1
Applied Mathematical Sciences	1
Asia Pacific Journal Of Tourism Research	1
Asian Academy Of Management Journal	1
Asian EFL Journal	1
Biosensors	1
Chemical Engineering Journal	1
Community Development Journal	1
Earth And Planetary Science Letters	1
Electrochimica Acta	1
Geotechnical Special Publication	1
IEEE Access	1
IEICE Transactions On Electronics	1
Indonesian Journal Of Chemistry	1
Indonesian Journal Of Electrical Engineering And Computer Science	1
International Journal Of Biological Chemistry	1
International Journal Of Control Theory And Applications	1
International Journal Of E Health And Medical Communications	1
International Journal Of Environmental And Science Education	1
International Journal Of Hydrogen Energy	1
International Journal Of Literacies	1
International Journal Of Mathematical Models And Methods In Applied Sciences	1
International Journal Of Pharmaceutical And Clinical Research	1
International Journal Of Renewable Energy Research	1
International Journal Of Trade And Global Markets	1
International Review Of Electrical Engineering	1
Journal Of Chemical Sciences	1
Journal Of Electromagnetic Waves And Applications	1
Journal Of Mathematical And Fundamental Sciences	1
Journal Of The Taiwan Institute Of Chemical Engineers	1
Journal Of Theoretical And Applied Information Technology	1
Jurnal Pengurusan	1
Knowledge Management And E Learning	1
Malaysian Journal Of Analytical Sciences	1
Physica Status Solidi A Applied Research	1
Progress In Electromagnetics Research C	1
Research Journal Of Pharmaceutical Biological And Chemical Sciences	1
RSC Advances	1
Telkomnika	1
Telkomnika Telecommunication Computing Electronics And Control	1
World Academy Of Science Engineering And Technology	1

## Sheet: Document Type
Document Type	Documents
Conference Paper	157
Article	103
Review	1

## Sheet: Country
Country/Territory	Documents
Indonesia	261
Malaysia	26
Japan	15
Australia	6
United States	5
Taiwan	3
United Kingdom	2
China	1
Czech Republic	1
Egypt	1
Germany	1
New Zealand	1
Singapore	1
Spain	1

## Sheet: Author
Author Name	Documents
Djamal, M.	23
Ramli	24
Efendi, J.	14
Yohandri	17
Khairurrijal	10
Nur, H.	10
Zainul, R.	10
Yulkifli	9
Amran, A.	6
Chandren, S.	6
Mukhaiyar, R.	6
Permana, D.	6
Putra, A.	6
Sanjaya, E.	6
Sumarmin, R.	6
Yuan, L.S.	6
Aziz, H.	5
Chaidir, Z.	5
Hartono, A.	5
Pasaribu, U.S.	5
Yuhendri, M.	5
Ashari, M.	4
Azhar, M.	4
Darvina, Y.	4
Faridah, A.	4
Festiyed	4
Festiyed, F.	4
Haryanto, F.	4
Heldi	4
Helsa, Y.	4
Kurniawati, D.	4
Kuze, H.	4
Mohammed, A.H.	4
Ningsih, S.K.W.	4
Prahmana, R.C.I.	4
Purnomo, M.H.	4
Rifai, H.	4
Satira, S.	4
Sri Sumantyo, J.T.	6
Suprijadi	4
Wardi	4
Zein, R.	4
Ananda, A.	3
Asrizal	3
Bakhtiar, S.	3
Bayharti	3
Chatri, M.	3
Dewata, I.	3
Fauzan, A.	3
Fauzi, A.	3
Ganefri	3
Harmiwati	3
Hidayati, H.	3
Indratno, S.W.	3
Jalil, A.A.	3
Lestari, I.	3
Lufri	3
Lufri, L.	3
Munaf, E.	3
Nasra, E.	3
Nizar, U.K.	3
Nofriansyah, D.	3
Putra, R.R.	3
Ratnawulan	3
Ratnawulan, R.	3
Rianto, D.	3
Salleh, N.F.M.	3
Septe, E.	3
Siong, H.C.	5
Subhan, M.	3
Triwahyono, S.	3
Usmeldi	3
Yuniarti, E.	3
Yurnetti, Y.	3
Agustien, A.	2
Ahda, Y.	2
Ahmad, D.	2
Ahmar, A.S.	2
Aini, S.	2
Alif, A.	2
Amalita, N.	2
Amelia, F.	2
Amir, H.	2
Anhar, A.	2
Ardi, A.	2
Arief, S.	2
Armiati, A.	2
Bafirman	2
Bahrizal, B.	2
Des, M.	2
Djamas, D.	2
Ellizar, E.	2
Fadilah, M.	2
Fitri, L.	2
Fitri, R.	2
Gagan, M.K.	2
Ganefri, G.	2
Guspatni, G.	2
Hantoro, W.S.	2
Hardeli, H.	2
Hasanuddin, H.	2
Herman	2
Hidayat, H.	2
Holinesti, R.	2
Huda, A.	2
Huda, N.K.	2
Irdawati	2
Irdawati, I.	2
Iryani, I.	2
Iswendi, I.	2
Kiyono, J.	2
Komaini, A.	2
Lintang, H.O.	2
Masril, M.	2
Mirna, M.	2
Mukti, R.R.	2
Murti, F.	2
Nasution, M.L.	2
Natalia, D.	2
Novid, I.	2
Nurdin, H.	2
Nurhadi, M.	2
Purwanto, W.	2
Putra, D.S.	2
Putri, D.H.	2
Putri, P.Y.	2
Rahim, R.	2
Razi, P.	2
Rilda, Y.	2
Rimra, I.L.	2
Rukun, K.	2
Setiadi, A.	2
Sumantyo, J.T.S.	2
Syafriani, S.	2
Syamsurizal, S.	2
Syukri, D.	2
Syukur, S.	2
Tanaka, S.	2
Trinanda, O.	2
Ulianas, A.	2
Viridi, S.	2
Welis, W.	2
Wiharti, W.	2
Wurster, C.M.	2
Yerizon, Y.	2
Yogica, R.	2
Yulfriska, N.	2
Yulius, M.N.	2
Yusni, E.M.	2
Zainil, M.	2
Abdillah, L.A.	1
Abdullah, D.	1
Abdullah, M.N.	1
Abdullah, N.A.H.	1
Abdullah, R.	1
Abdurahman	1

## Sheet: Affiliation
Affiliation	Documents
Universitas Negeri Padang	261
Institut Teknologi Bandung	38
Universitas Andalas	19
Universiti Teknologi Malaysia	18
Universitas Islam Negeri Syarif Hidayatullah Jakarta	10
Chiba University	9
Universitas Bung Hatta	8
Institut Teknologi Sepuluh Nopember	5
Politeknik Negeri Padang	5
Institut Sains dan Teknologi Nasional	5
Lembaga Ilmu Pengetahuan Indonesia	4
Universitas Ahmad Dahlan	4
Universitas Negeri Jakarta	4
Padang State University	3
Universiti Kebangsaan Malaysia	3
Universitas Indonesia	3
Hasanuddin University	3
Universitas Mulawarman	3
Universitas Riau	3
Universitas Pendidikan Indonesia	3
Universitas Negeri Makassar	3
STKIP PGRI Sumbar	3
Politeknik ATI Padang	3
STMIK Triguna Dharma	2
Universiti Sains Malaysia	2
Ehime University	2
Universiti Tenaga Nasional	2
Australian National University	2
Purdue University	2
Kyoto University	2
Hokkaido University	2
Deakin University	2
James Cook University, Australia	2
University of Malaya	2
Gadjah Mada University	2
Universitas Brawijaya	2
Universitas Sriwijaya	2
Bengkulu University	2
Universitas Sebelas Maret	2
State University of Malang	2
Universitas Pendidikan Ganesha	2
Universitas Kanjuruhan Malang	2
Jambi University	1
Tokyo Metropolitan Government	1
University of Lancang Kuning	1
Ministry of Industry	1
Freshwater Fisheries Research Center	1
Faculty of Mathematics and Natural Sciences	1
Muara Bungo University	1
Universitas Bangka Belitung	1
Universitas HKBP Nommensen Medan	1
Wijaya Kusuma University	1
University of Mercu Buana	1
University of PGRI Adi Buana	1
Universitas Harapan Medan	1
Universitas Indo Global Mandiri	1
Universitas Bina Darma	1
Universitas Papua	1
Universitas Sulawesi Barat	1
Universitas Siliwangi	1
Politeknik TEDC Bandung	1
Politeknik Kesehatan Kemenkes Jakarta II	1
Universitas Lancang Kuning	1
Universitas Negeri Manado	1
Universitas Musamus	1
Andalas State Universiti	1
Universitas 17 Agustus 1945 Jakarta	1
University of Pasir Pengaraian	1
Sekolah Tinggi Pariwisata Bandung	1
Universitas Mataram	1
Universitas Muhammadiyah Ponorogo	1
Institut Teknologi Sumatera	1
Universitas Trisakti	1
Universitas Samudra	1
Universitas Muslim Nusantara Al Washliyah	1
Universitas Bosowa Makassar	1
Politeknik ATI Makassar	1
Universitas Sembilanbelas November Kolaka	1
Politeknik Kota Malang	1
Jambi University	1
Universitas Serang Raya	1
Jambi University	1
Universitas Islam Sumatera Utara	1
Institut Teknologi Sumatera	1
Universitas Nusantara PGRI Kediri	1
Politeknik LP3I Bandung	1
Universitas Borneo Tarakan	1
Institute for Research and Standardization of Industry Padang	1
Institute for Research and Standardization of Industry	1
Universitas Medan Area	1
Universitas PGRI Palembang	1
Universitas Muhammadiyah Sumatera Utara	1
Universitas Methodist Indonesia	1
Universitas Winaya Mukti	1
Universitas Dhyana Pura	1
Politeknik Perikanan Negeri Tual	1
Sekolah Tinggi Teknik Harapan	1
Universitas Galuh	1
Akademi Farmasi Dwi Farma Bukittinggi	1
Universitas Muhammadiyah Palangkaraya	1
STIKOM Tunas Bangsa	1
Politeknik LP3I Jakarta	1
IKIP PGRI Pontianak	1
Institut Ilmu Kesehatan Bhakti Wiyata Kediri	1
Politeknik Negeri Semarang	1
STAI Yasni	1
AHMAR Institute	1
STKIP PGRI Bangkalan	1
STKIP-Pembangunan Indonesia Makassar	1
STKIP PGRI Banjarmasin	1
Universitas Cokroaminoto Palopo	1
STIE Pelita Bangsa	1
Universitas Lambung Mangkurat	1
Institut Sains and Teknologi AKPRIND	1
Universitas Muhammadiyah Tangerang	1
Universitas Tama Jagakarsa	1
Sekolah Tinggi Keguruan dan Ilmu Pendidikan STKIP PGRI Sumatera Barat	1
Universitas Pamulang	1
Balai Bahasa Sulawesi Selatan	1
Universitas PGRI Madiun	1
Institut Agama Islam Negeri Kendari	1
Sekolah Tinggi Hukum Bandung	1
Universitas Katolik Santo Thomas Medan	1
STKIP PGRI Tulungagung	1
AMIK BSI Sukabumi	1
Universitas Suryakancana	1
IAIN Sultan Amai	1
IAIN Surakarta	1
Universitas Muhammadiyah Banjarmasin	1
Universitas Al Asyariah Mandar	1
SMAN	1
Universitas Al Azhar Medan	1
Universitas Widya Gama Mahakam Samarinda	1
STKIP Bima	1
STMIK DCI	1
Universitas Wiralodra	1
Akademi Pelayaran Niaga Indonesia	1
STIKES Karya Husada Kediri	1
Universitas Nurul Jadid	1
Universitas Darussalam Ambon	1
Poltekkes Aceh	1
STIEM Bongaya	1
Universitas Bhayangkara Jakarta	1
STKIP PGRI Blitar	1
Politeknik Bosowa	1
Poltekkes Kemenkes Yogyakarta	1
Universitas Darussalam Gontor	1
Universitas Yudharta Pasuruan	1
STIE PGRI Dewantara Jombang	1
Sekolah Tinggi Ilmu Ekonomi Gempol	1
AMIK Labuhan Batu	1
STKIP M Sungai Penuh	1
Universitas Pembangunan Nasonal Veteran Jawa Timur	1
AMIK Medan Business Polytechnic	1
Universitas Sany Bumi Ruwa Jurai	1
Universitas Muhammadiyah Luwuk	1
Universitas Yarsi	1
STKIP PGRI PASURUAN	1
Universitas PGRI Ronggolawe Tuban	1
Universitas Dehasen Bengkulu	1

## Sheet: Citation
Author(s)	Journal	Citation
Jaafar et al. (2015)	Applied Surface Science	27
Yohandri et al. (2011)	Progress In Electromagnetics Research C	26
Salleh et al. (2015)	Applied Surface Science	19
Nur et al. (2012)	International Journal of Hydrogen Energy	14
Ahmar et al. (2018)	Journal of Physics: Conference Series	11
Goodway, Famelia, & Bakhtiar (2014)	Asian Social Science	10
Putra, Kiyono, & Furukawa (2014)	International Journal of GEOMATE	10
Yuan et al. (2012)	Catalysis Communications	10
Yuhendri, Ashari, & Purnomo (2011)	Telkomnika	10
Yusni & Tanaka (2015)	Electrochimica Acta	9
Nurhadi et al. (2015)	Journal of the Taiwan Institute of Chemical Engineers	8
Nizar et al. (2013)	Chemical Engineering Journal	8
Djamal & Ramli (2012)	Procedia Engineering	8
Irzamanet al. (2003)	Physica Status Solidi (A) Applied Research	8
Futra et al. (2016)	Analytical Methods	7
Putra et al. (2016)	International Journal of GEOMATE	7
Buang, Ganefri, & Sidek (2013)	Asian Social Science	7
Djamal et al. (2015)	Acta Physica Polonica A	6
Zainul et al. (2015)	Research Journal of Pharmaceutical, Biological and Chemical Sciences	6
Yohandri, Asrizal, & Sri Sumantyo (2017)	ISAP 2016 - International Symposium on Antennas and Propagation	5
