# Supplementary material for: Indonesian state educational universities’ bibliometric dataset
Source: Data Brief. 2018 Nov 30;22:30–40. doi: 10.1016/j.dib.2018.11.128 (PMC6297068; doi:10.1016/j.dib.2018.11.128)
Supplement: Supplementary file 1 — Supplementary material [file mmc1.zip › 09 Universitas Negeri Medan (Unimed).xlsx]

## Sheet: Year
Year	Documents
2000	2
2001	1
2002	4
2003	1
2004	1
2005	3
2006	0
2007	3
2008	0
2009	0
2010	2
2011	1
2012	1
2013	8
2014	9
2015	14
2016	19
2017	35
2018	37

## Sheet: Subject
Subject Area	Documents
Engineering	38
Physics and Astronomy	37
Materials Science	29
Social Sciences	22
Chemistry	14
Environmental Science	12
Arts and Humanities	11
Agricultural and Biological Sciences	10
Business, Management and Accounting	10
Economics, Econometrics and Finance	9
Computer Science	8
Biochemistry, Genetics and Molecular Biology	7
Earth and Planetary Sciences	7
Mathematics	5
Pharmacology, Toxicology and Pharmaceutics	5
Decision Sciences	3
Energy	3
Multidisciplinary	3
Chemical Engineering	2
Medicine	2

## Sheet: Source
Source Title	Documents
IOP Conference Series Materials Science And Engineering	17
AIP Conference Proceedings	16
Journal Of Physics Conference Series	13
IOP Conference Series Earth And Environmental Science	5
Asian Journal Of Chemistry	4
Asian Social Science	4
International Journal Of Economic Research	3
Asian EFL Journal	2
Electroanalysis	2
English Language Teaching	2
Hayati Journal Of Biosciences	2
International Education Studies	2
International Journal Of Differential Equations	2
International Journal Of Geomate	2
Journal Of Engineering And Applied Sciences	2
Key Engineering Materials	2
Matec Web Of Conferences	2
Turkish Online Journal Of Educational Technology	2
American Eurasian Journal Of Sustainable Agriculture	1
Applied Mathematical Sciences	1
Applied Physics Letters	1
Archives Of Environmental Contamination And Toxicology	1
Arpn Journal Of Engineering And Applied Sciences	1
Biodiversitas	1
Biomass And Bioenergy	1
Biotechnology	1
European Research Studies Journal	1
Global Journal Of Pure And Applied Mathematics	1
IEEE Semiconducting And Semi Insulating Materials Conference SIMC	1
Indian Journal Of Chemistry Section A Inorganic Physical Theoretical And Analytical Chemistry	1
Indonesian Journal Of Chemistry	1
International Journal Of Applied Engineering Research	1
International Journal Of Computational Methods	1
International Journal Of Education Economics And Development	1
International Journal Of Engineering And Technology Uae	1
International Journal Of Interdisciplinary Environmental Studies	1
International Journal Of Modern Physics A	1
International Journal Of Tomography And Statistics	1
Journal Of Computer Science	1
Journal Of Engineering Science And Technology	1
Journal Of Mathematical And Fundamental Sciences	1
Journal Of Molecular Structure	1
Langmuir	1
Malaysian Journal Of Science	1
Materials Letters	1
Materials Research Society Symposium Proceedings	1
Media Peternakan	1
Natural Product Communications	1
Optical Materials	1
Oriental Journal Of Chemistry	1
Pertanika Journal Of Social Sciences And Humanities	1
Physica Status Solidi C Conferences	1
Polish Journal Of Management Studies	1
Ponte	1
Procedia Engineering	1
Rasayan Journal Of Chemistry	1
Sains Malaysiana	1
Tesol Journal	1
Thin Solid Films	1
Thinking Skills And Creativity	1
Toxicology And Applied Pharmacology	1
World Transactions On Engineering And Technology Education	1
Zeitschrift Fur Pflanzenkrankheiten Und Pflanzenschutz	1
RSC Advances	1
Telkomnika	1
Telkomnika Telecommunication Computing Electronics And Control	1
World Academy Of Science Engineering And Technology	1

## Sheet: Document Type
Document Type	Documents
Article	71
Conference Paper	69
Book Chapter	1

## Sheet: Country
Country/Territory	Documents
Indonesia	141
Malaysia	16
Australia	12
Thailand	3
France	2
Jordan	2
Spain	2
United States	2
China	1
Germany	1
Japan	1

## Sheet: Author
Author Name	Documents
Motlan	10
Goldys, E.M.	7
Ginting, M.H.S.	6
Harahap, M.B.	6
Rangkuti, Y.M.	6
Simarmata, J.	6
Butcher, K.S.A.	5
Noorani, M.S.M.	5
Rahim, R.	5
Sinaga, M.S.	5
Situmorang, M.	5
Tansley, T.L.	5
Abdullah, D.	4
Baharuddin	4
Lubis, M.	4
Napitupulu, D.	4
Nurdiyanto, H.	4
Sebayang, P.	4
Tampubolon, T.	4
Ahmar, A.S.	3
Dalle, J.	3
Drozdowicz-Tomsia, K.	3
Ginting, M.	3
Harahap, F.	3
Hidayat, R.	3
Kaewkhao, J.	3
Kurniawan, C.	3
Maipita, I.	3
Molliq, R.Y.	3
Rajagukguk, J.	3
Sartika, M.	3
Side, S.	3
Silitonga, E.	3
Simamora, P.	3
Syahputra, H.	3
Tambunan, A.R.S.	3
Wintrebert-Fouquet, M.	3
Yanti, J.	3
Abdillah, L.A.	2
Ahmad, R.R.	2
Ahmar, D.S.	2
Ahmar, K.H.	2
Ahyaningsih, F.	2
Albra, W.	2
Alfarodo	2
Alimuddin	2
Alomari, A.K.	2
Alvan, S.	2
Amanah, D.	2
Arifin, A.N.M.	2
Awi	2
Azhari, I.	2
Barnett, D.	2
Benachour, N.	2
Djamal, M.	2
Eko, A.S.	4
Febrilia, I.	2
Fitrawaty	2
Gaffar, V.	2
Ginting, N.	2
Harahap, D.A.	2
Harjoko, A.	2
Haviluddin	2
Hermawan, W.	2
Hidayat, R.	2
Hurriyati, R.	2
Kosasih, J.S.	2
Kurniasih, N.	2
Loebis, M.N.	2
Lumbanraja, P.	2
Manullang, A.	2
Marpaung, F.	2
Minggi, I.	2
Moslemi, S.	2
Nasution, I.N.	2
Pane, I.F.	2
Phillips, M.R.	2
Pranolo, A.	2
Pulungan, R.	2
Restu	2
Rosmayati	2
Ruangtaweep, Y.	2
San, L.H.	2
Sari, A.Y.	2
Setiawan, M.I.	2
Simanjuntak, J.P.	2
Singleton, D.	2
Sipahutar, H.	2
Sirait, M.	2
Soetjipto, B.E.	2
Suprijadi	2
Sutiksno, D.U.	2
Triyanta	2
Wardoyo, R.	2
Warokka, A.	2
Wulandari, D.	2
Yusuf, M.	2
Zaki, A.	2
Zubir, M.	2
Abdullah, K.	1
Abdullah, R.	1
Abdurahman	1
Abdurakhman	1
Abdurrahman, Z.H.	1
Abraham, J.	1
Absah, Y.	1
Achmad, L.I.	1
Adiatma	1
Aditya, M.Y.	1
Adnan	1
Affaf, M.	1
Afriansyah, D.	1
Afrida, E.	1
Afriza, E.F.	1
Agus, M.	1
Agustin, L.	1
Agustin, T.	1
Agustini, F.	1
Ahmad, A.	1
Ahmad, A.	1
Ahmad, F.	1
Ahmad, H.	1
Ahmad, K.	1
Ahmar, A.A.	1
Aidid, M.K.	1
Aini, N.	1
Aisyah, S.	1
Akbar, M.	1
Akifah, A.	1
Al Hakim, Y.R.	1
Al Muddatstsir, U.D.	1
Al Yakin, A.	1
Al-Pansori, M.J.	1
Alamsyah, T.P.	1
Ali, G.	1
Alif, M.	1
Alimin	1
Amal, I.	1
Amalia Fn, A.	1
Amaliatulwalidain	1
Amatahir, Z.	1
Ambarita, H.	1
Amin, B.D.	1
Ampera, D.	1
Amri, F.	1
Andayani, D.	1
Andi, A.	1
Andriani, M.	1
Anggraini, D.U.	1
Anggraini, M.	1
Angriani, A.D.	1
Anita, W.	1
Annas, S.	1
Ansari, K.	1
Anwar, M.	1
Anwar, M.A.	1
Aprasing, A.	1
Apriyani, R.	1

## Sheet: Affiliation
Affiliation	Documents
Universitas Negeri Medan	141
Universitas Sumatera Utara	19
Lembaga Ilmu Pengetahuan Indonesia	12
Macquarie University	10
Institut Teknologi Bandung	8
Gadjah Mada University	6
Institut Pertanian Bogor	6
Universiti Kebangsaan Malaysia	5
Universitas Pendidikan Indonesia	5
Universitas Malikussaleh	5
Universiti Sains Malaysia	4
Universitas Padjadjaran	4
Universiti Malaysia Perlis	4
Politeknik Negeri Padang	4
Nakhon Pathom Rajabhat University	3
University of New South Wales UNSW Australia	3
Lambung Mangkurat University	3
State University of Malang	3
Universitas Negeri Makassar	3
Universitas Harapan Medan	2
Universitas Negeri Makasar	2
Universitas Islam Sumatera Utara	2
AHMAR Institute	2
Universitas Pamulang	2
Universitas Islam Sumatera Utara	2
Narotama University	2
California State University Fresno	2
Universiti Utara Malaysia	2
University of Technology Sydney	2
Universidad Autonoma de Madrid	2
Universite de Caen Normandie	2
Hopital Cote de Nacre	2
Universitas Mulawarman	2
Universitas Riau	2
Universitas Ahmad Dahlan	2
Universitas Negeri Jakarta	2
Politeknik Negeri Ambon	2
University of Jambi	1
Faculty of Mathematics and Natural Sciences	1
Indonesian University of Education	1
Universitas Bangka Belitung	1
Universitas Pendidikan	1
Universitas HKBP Nommensen Medan	1
Nommensen HKBP University	1
Wijaya Kusuma University	1
Kampus IPB Darmaga	1
University of PGRI Adi Buana	1
Universitas Indo Global Mandiri	1
Universitas Bina Darma	1
Universitas Papua	1
Universitas Sulawesi Barat	1
Universitas Siliwangi	1
Politeknik TEDC Bandung	1
Politeknik Kesehatan Kemenkes Jakarta II	1
Universitas Lancang Kuning	1
Universitas Negeri Manado	1
Universitas Musamus	1
Universitas 17 Agustus 1945 Jakarta	1
Sekolah Tinggi Pariwisata Bandung	1
Universitas Mataram	1
Universitas Muhammadiyah Ponorogo	1
Universitas Trisakti	1
Universitas Samudra	1
State Islamic University of Antasari	1
Universitas Muslim Nusantara Al Washliyah	1
Universitas Bosowa Makassar	1
Politeknik ATI Makassar	1
Universitas Potensi Utama	1
Universitas Sembilanbelas November Kolaka	1
Politeknik Kota Malang	1
Universitas Serang Raya	1
Universitas Nusantara PGRI Kediri	1
Politeknik LP3I Bandung	1
Universitas Borneo Tarakan	1
Research & Development Department of North Sumatra Province	1
USU	1
Universitas Medan Area	1
Universitas PGRI Palembang	1
Universitas Muhammadiyah Sumatera Utara	1
Bina Darma University	1
Universitas Methodist Indonesia	1
Universitas Winaya Mukti	1
Universitas Dhyana Pura	1
Politeknik Perikanan Negeri Tual	1
Sekolah Tinggi Teknik Harapan	1
Universitas Galuh	1
Universitas Muhammadiyah Palangkaraya	1
STIKOM Tunas Bangsa	1
Politeknik LP3I Jakarta	1
Faculty of Mathematics and Natural Science	1
IKIP PGRI Pontianak	1
Institut Ilmu Kesehatan Bhakti Wiyata Kediri	1
Faculty of Mathematics and Natural Sciences	1
Politeknik Negeri Semarang	1
Faculty of Economics and Business	1
STKIP PGRI Bangkalan	1
STKIP-Pembangunan Indonesia Makassar	1
STKIP PGRI Banjarmasin	1
Universitas Cokroaminoto Palopo	1
STIE Pelita Bangsa	1
Universitas Lambung Mangkurat	1
State Institute for Islamic Studies of Bengkulu	1
Institut Sains and Teknologi AKPRIND	1
Universitas Muhammadiyah Tangerang	1
Universitas Tama Jagakarsa	1
Balai Bahasa Sulawesi Selatan	1
SEAMEO Regional Centre for QITEP in Science	1
STMIK Triguna Dharma	1
Universitas PGRI Madiun	1
Institut Agama Islam Negeri Kendari	1
Sekolah Tinggi Hukum Bandung	1
Universitas Katolik Santo Thomas Medan	1
STKIP PGRI Tulungagung	1
AMIK BSI Sukabumi	1
Universitas Suryakancana	1
IAIN Sultan Amai	1
IAIN Surakarta	1
Universitas Muhammadiyah Banjarmasin	1
Universitas Al Asyariah Mandar	1
Universitas Al Azhar Medan	1
Universitas Widya Gama Mahakam Samarinda	1
STKIP Bima	1
STMIK DCI	1
Universitas Wiralodra	1
Akademi Pelayaran Niaga Indonesia	1
STIKES Karya Husada Kediri	1
Universitas Nurul Jadid	1
Universitas Darussalam Ambon	1
Poltekkes Aceh	1
STIEM Bongaya	1
Universitas Bhayangkara Jakarta	1
STKIP PGRI Blitar	1
Politeknik Bosowa	1
Poltekkes Kemenkes Yogyakarta	1
Universitas Darussalam Gontor	1
Universitas Yudharta Pasuruan	1
STIE PGRI Dewantara Jombang	1
Sekolah Tinggi Ilmu Ekonomi Gempol	1
AMIK Labuhan Batu	1
STKIP M Sungai Penuh	1
Universitas Pembangunan Nasonal Veteran Jawa Timur	1
AMIK Medan Business Polytechnic	1
Universitas Sany Bumi Ruwa Jurai	1
Universitas Muhammadiyah Luwuk	1
Universitas Yarsi	1
STKIP PGRI PASURUAN	1
Universitas PGRI Ronggolawe Tuban	1
Universitas Dehasen Bengkulu	1
Politeknik Bisnis Indonesia	1
Politeknik Negeri Madiun	1
Universitas Simalungun	1
STAI Auliya Urasyiddin Tembilahan	1
STIE Tri Dharma Nusantara Makassar	1
Universitas Darma Agunga	1
STKIP PGRI Ponorogo	1
Universitas ma'Arif Hasyim Latif Sidoarjo	1
Sekolah Tinggi Teknologi Mandala	1
IKIP PGRI Bojonegoro	1
BINUS Institute of Creative Technology	1
Politeknik Medica Farma Husada Mataram	1

## Sheet: Citation
Author(s)	Journal	Citation
Benachour et al. (2007)	Archives of Environmental Contamination and Toxicology	84
Benachour et al. (2007)	Toxicology and Applied Pharmacology	67
Situmorang et al. (2002)	Electroanalysis	27
Situmorang et al. (2001)	Electroanalysis	22
Ahmar et al. (2018a)	Journal of Physics: Conference Series	18
Motlan et al. (2007)	Optical Materials	18
Rajagukguk et al. (2016)	Journal of Molecular Structure	17
Butcher et al. (2002)	Materials Research Society Symposium - Proceedings	14
Ahmar et al. (2018b)	Journal of Physics: Conference Series	11
Setiadi et al. (2016)	Journal of Physics: Conference Series	9
Manurung et al. (2005)	Zeitschrift fur Pﬂanzenkrankheiten und Pﬂanzenschutz	9
Rahim et al. (2018a)	Journal of Physics: Conference Series	8
Wintrebert-Fouquet, Butcher, & Motlan (2003)	Physica Status Solidi C: Conferences	7
Rangkuti et al. (2014)	AIP Conference Proceedings	6
Yulita Molliq & Noorani (2012)	International Journal of Diﬀerential Equations	6
Rahim et al. (2018b)	Journal of Physics: Conference Series	4
Simanjuntak & Zainal (2015)	Biomass and Bioenergy	4
Motlan, Goldys, & Tansley (2002)	Thin Solid Films	4
Lubis et al. (2017)	Journal of Physics: Conference Series	3
Sitorus & Masrayati (2016)	Thinking Skills and Creativity	3
