# Supplementary material for: Indonesian state educational universities’ bibliometric dataset
Source: Data Brief. 2018 Nov 30;22:30–40. doi: 10.1016/j.dib.2018.11.128 (PMC6297068; doi:10.1016/j.dib.2018.11.128)
Supplement: Supplementary file 1 — Supplementary material [file mmc1.zip › 10 Universitas Negeri Gorontalo (UNG).xlsx]

## Sheet: Year
Year	Documents
2008	1
2009	0
2010	1
2011	3
2012	2
2013	1
2014	6
2015	13
2016	22
2017	29
2018	26

## Sheet: Subject
Subject Area	Documents
Engineering	31
Environmental Science	16
Social Sciences	15
Agricultural and Biological Sciences	14
Earth and Planetary Sciences	13
Materials Science	13
Arts and Humanities	12
Biochemistry, Genetics and Molecular Biology	10
Business, Management and Accounting	9
Economics, Econometrics and Finance	9
Pharmacology, Toxicology and Pharmaceutics	8
Computer Science	7
Immunology and Microbiology	5
Chemical Engineering	4
Chemistry	4
Medicine	4
Multidisciplinary	4
Physics and Astronomy	4
Energy	2
Decision Sciences	1
Mathematics	1

## Sheet: Source
Source Title	Documents
IOP Conference Series Materials Science And Engineering	10
IOP Conference Series Earth And Environmental Science	9
Man In India	7
Asian Efl Journal	5
AACL Bioflux	4
ARPN Journal Of Engineering And Applied Sciences	4
Biodiversitas	4
International Journal Of Applied Business And Economic Research	4
International Journal Of Applied Engineering Research	3
International Journal Of Pharmtech Research	3
Archives Of Virology	2
European Research Studies Journal	2
International Journal Of Bio Science And Bio Technology	2
International Journal Of Economic Perspectives	2
International Journal Of Pharmacy And Technology	2
Journal Of Engineering And Applied Sciences	2
Journal Of Physics Conference Series	2
Research Journal Of Pharmaceutical Biological And Chemical Sciences	2
Advances In Space Research	1
Annals Of Tropical Medicine And Public Health	1
Asian Journal Of Applied Sciences	1
Asian Journal Of Scientific Research	1
Bangladesh Journal Of Medical Science	1
Bioscience Research	1
E3s Web Of Conferences	1
Ferroelectrics	1
Geosciences Switzerland	1
Indonesian Journal Of Chemistry	1
Interdisciplinary Journal Of Information Knowledge And Management	1
International Journal Of Applied Pharmaceutics	1
International Journal Of Artificial Intelligence	1
International Journal Of Chemtech Research	1
International Journal Of Economic Research	1
International Journal On Advanced Science Engineering And Information Technology	1
International Journal On Electrical Engineering And Informatics	1
Journal Of Environmental Management And Tourism	1
Journal Of Medical Microbiology	1
Journal Of Nonlinear Optical Physics And Materials	1
Journal Of Social Studies Education Research	1
Journal Of Theoretical And Applied Information Technology	1
Journal Of Virology	1
Livestock Research For Rural Development	1
Matec Web Of Conferences	1
Molecular Phylogenetics And Evolution	1
Research Journal Of Applied Sciences	1
Research Journal Of Chemistry And Environment	1
Scientific Reports	1
Southeast Asian Studies	1
Telkomnika Telecommunication Computing Electronics And Control	1
Turkish Online Journal Of Distance Education	1
Virology Journal	1
Physica Status Solidi C Conferences	1
Polish Journal Of Management Studies	1
Ponte	1
Procedia Engineering	1
Rasayan Journal Of Chemistry	1
Sains Malaysiana	1
Tesol Journal	1
Thin Solid Films	1
Thinking Skills And Creativity	1
Toxicology And Applied Pharmacology	1
World Transactions On Engineering And Technology Education	1
Zeitschrift Fur Pflanzenkrankheiten Und Pflanzenschutz	1

## Sheet: Document Type
Document Type	Documents
Article	78
Conference Paper	25
Note	1

## Sheet: Country
Country/Territory	Documents
Indonesia	103
Japan	14
United States	4
Germany	2
Malaysia	2
Philippines	1
United Kingdom	1
Undefined	1

## Sheet: Author
Author Name	Documents
Adiani, S.	6
Handharyani, E.	6
Kimura, T.	6
Nakamura, I.	6
Rahmadani, I.	6
Sawa, H.	6
Setiyono, A.	6
Subangkit, M.	6
Taha, S.	6
Haris, I.	5
Kobayashi, S.	5
Rahmat, A.	5
Sasaki, M.	5
Musa, W.	4
Orba, Y.	4
Ridwan, W.	4
Sakakibara, M.	4
Amali, L.N.	3
Jahja, M.	3
Kasim, F.	3
Tungadi, R.	3
Abdillah, T.	2
Ahmad, M.	2
Baruadi, A.S.R.	2
Basalama, N.	2
Bouty, A.A.	2
Djafri, N.	2
Eraku, S.	2
Hamzah, S.N.	2
Katili, A.S.	2
Kholilullah, Z.A.	2
Koem, S.	2
Koniyo, M.H.	2
Koniyo, Y.	2
Latief, M.	2
Machmud, K.	2
Mahmuddin, M.	2
Manda, R.	2
Maryati, S.	2
Mas, S.R.	2
Mestari, S.A.	2
Moonti, U.	2
Novian, D.	2
Sahami, F.M.	2
Sera, K.	2
Utina, R.	2
Wada, Y.	2
Wantu, S.M.	2
Wolok, E.	2
Yusuf, M.	2
Abadi, A.	1
Abdillah, L.A.	1
Abdul Gafur, N.	1
Abdulkadir, W.	1
Abdullah, D.	1
Abdullah, R.	1
Abdurahman	1
Abdurrahman, Z.H.	1
Abraham, J.	1
Achmad, L.I.	1
Adiatma	1
Aditya, M.Y.	1
Adnan	1
Affaf, M.	1
Afriansyah, D.	1
Afriza, E.F.	1
Agus, M.	1
Agustin, L.	1
Agustin, T.	1
Ahmad, A.	1
Ahmad, A.	1
Ahmad, F.	1
Ahmad, H.	1
Ahmad, K.	1
Ahmar, A.S.	1
Ahmar, D.S.	1
Ahmar, K.H.	1
Akbar, M.	1
Akifah, A.	1
Al Hakim, Y.R.	1
Al Muddatstsir, U.D.	1
Al Yakin, A.	1
Al-Pansori, M.J.	1
Alamsyah, T.P.	1
Albra, W.	1
Ali, G.	1
Alif, M.	1
Alimin	1
Alimuddin	1
Amali, L.M.K.	1
Amalia Fn, A.	1
Amalia, T.H.	1
Amaliatulwalidain	1
Amatahir, Z.	1
Amin, B.D.	1
Ancho, I.V.	1
Andayani, D.	1
Andriani, M.	1
Anggraini, D.U.	1
Anggraini, M.	1
Angriani, A.D.	1
Anindita, P.D.	1
Anita, W.	1
Ansar	1
Anwar, M.	1
Anwar, M.A.	1
Aprasing, A.	1
Apriyani, R.	1
Arafah, K.	1
Ardiansah	1
Ari Purwadi	1
Aribowo, E.K.	1
Arief, D.	1
Arifin, A.N.	1
Arifin, A.N.M.	1
Arifin, S.	1
Arifin, Y.I.	1
Ariwibowo, P.	1
Ariyanto, A.	1
Arjulayana	1
Arnowo, H.	1
Arridha, R.	1
Arsal, A.F.	1
Arum, R.A.	1
Arumwanti, W.	1
Arwadi, F.	1
As'Adi	1
As-syakur, A.R.	1
Asda, R.	1
Asfar, M.	1
Asmin, L.O.	1
Asrianti	1
Assagaf, S.F.	1
Astarini, I.A.	1
Astin, L.	1
Aswari, A.	1
Aswi	1
Atsar, A.	1
Augustinah, F.	1
Aulia, V.	1
Auliah, A.	1
Awi	1
Awom, I.	1
Az-Zahra, F.	1
Azdy, R.A.	1
Azis, A.A.	1
Azmi, M.	1
Azmi, M.P.	1
Baderan, D.W.K.	1
Badji, I.R.	1
Badu, S.Q.	1
Baharun, H.	1
Bahri, S.	1
Bahri, S.	1
Bahtiar, A.	1
Bahua, M.I.	1
Bakri, R.	1
Bambang, R.T.	1
Bansawang, B.J.	1
Baruadi, M.K.	1

## Sheet: Affiliation
Affiliation	Documents
State University of Gorontalo	104
Sam Ratulangi University	8
Institut Pertanian Bogor	7
Ehime University	6
Hokkaido University	6
Hasanuddin University	6
Veterinary Investigation and Diagnostic Center	4
Institut Teknologi Bandung	4
Universitas Airlangga	4
Hasanudin University	2
Global Virus Network	2
Office of Animal Husbandry and Fisheries	2
Universiti Utara Malaysia	2
Iwate Medical University	2
Gadjah Mada University	2
Universitas Padjadjaran	2
University of Mercu Buana	1
Bogor Agriculture University	1
Mercu Buana University	1
Philippine Normal University	1
Universitas Bangka Belitung	1
Universitas HKBP Nommensen Medan	1
Wijaya Kusuma University	1
University of PGRI Adi Buana	1
Universitas Harapan Medan	1
Universitas Indo Global Mandiri	1
Universitas Bina Darma	1
Al Kahfi Islamic Boarding School	1
High School of Ujungbatu	1
Senior High School of Hulu Kuantan	1
High School of Ampanakota	1
Universitas Papua	1
Universitas Sulawesi Barat	1
1000Guru Association	1
Universitas Siliwangi	1
Politeknik TEDC Bandung	1
Politeknik Kesehatan Kemenkes Jakarta II	1
Universitas Lancang Kuning	1
Universitas Negeri Manado	1
Universitas Musamus	1
Universitas 17 Agustus 1945 Jakarta	1
Sekolah Tinggi Pariwisata Bandung	1
Universitas Mataram	1
Universitas Muhammadiyah Ponorogo	1
Universitas Trisakti	1
Universitas Samudra	1
Universitas Muslim Nusantara Al Washliyah	1
Universitas Bosowa Makassar	1
Politeknik ATI Makassar	1
Universitas Sembilanbelas November Kolaka	1
Politeknik Kota Malang	1
Universitas Serang Raya	1
Universitas Islam Sumatera Utara	1
Universitas Nusantara PGRI Kediri	1
Politeknik LP3I Bandung	1
Universitas Borneo Tarakan	1
Universitas Medan Area	1
Universitas PGRI Palembang	1
Universitas Muhammadiyah Sumatera Utara	1
University of Muhmmadiyah Gorontalo	1
Universitas Methodist Indonesia	1
Cenderawasih University	1
Universitas Winaya Mukti	1
Universitas Dhyana Pura	1
Politeknik Perikanan Negeri Tual	1
Sekolah Tinggi Teknik Harapan	1
Universitas Galuh	1
Universitas Muhammadiyah Palangkaraya	1
STIKOM Tunas Bangsa	1
Politeknik LP3I Jakarta	1
IKIP PGRI Pontianak	1
Institut Ilmu Kesehatan Bhakti Wiyata Kediri	1
Politeknik Negeri Semarang	1
AHMAR Institute	1
STKIP PGRI Bangkalan	1
STKIP-Pembangunan Indonesia Makassar	1
STKIP PGRI Banjarmasin	1
Universitas Cokroaminoto Palopo	1
STIE Pelita Bangsa	1
Universitas Lambung Mangkurat	1
Institut Sains and Teknologi AKPRIND	1
Universitas Muhammadiyah Tangerang	1
Universitas Tama Jagakarsa	1
Universitas Pamulang	1
Balai Bahasa Sulawesi Selatan	1
STMIK Triguna Dharma	1
Universitas PGRI Madiun	1
Institut Agama Islam Negeri Kendari	1
Sekolah Tinggi Hukum Bandung	1
Faculty of Science and Technology	1
Universitas Katolik Santo Thomas Medan	1
STKIP PGRI Tulungagung	1
AMIK BSI Sukabumi	1
Universitas Suryakancana	1
Bina Husada College of Health Science	1
IAIN Sultan Amai	1
IAIN Surakarta	1
Universitas Muhammadiyah Banjarmasin	1
Universitas Al Asyariah Mandar	1
Universitas Al Azhar Medan	1
Universitas Widya Gama Mahakam Samarinda	1
STKIP Bima	1
STMIK DCI	1
Universitas Wiralodra	1
Akademi Pelayaran Niaga Indonesia	1
STIKES Karya Husada Kediri	1
Universitas Nurul Jadid	1
Universitas Darussalam Ambon	1
Poltekkes Aceh	1
STIEM Bongaya	1
Universitas Bhayangkara Jakarta	1
STKIP PGRI Blitar	1
Politeknik Bosowa	1
Poltekkes Kemenkes Yogyakarta	1
Universitas Darussalam Gontor	1
Universitas Yudharta Pasuruan	1
STIE PGRI Dewantara Jombang	1
Sekolah Tinggi Ilmu Ekonomi Gempol	1
AMIK Labuhan Batu	1
STKIP M Sungai Penuh	1
Universitas Pembangunan Nasonal Veteran Jawa Timur	1
AMIK Medan Business Polytechnic	1
Universitas Sany Bumi Ruwa Jurai	1
Universitas Muhammadiyah Luwuk	1
Universitas Yarsi	1
STKIP PGRI PASURUAN	1
Universitas PGRI Ronggolawe Tuban	1
Universitas Dehasen Bengkulu	1
Politeknik Bisnis Indonesia	1
Raden Intan Islamic University	1
Politeknik Negeri Madiun	1
Universitas Simalungun	1
STAI Auliya Urasyiddin Tembilahan	1
STIE Tri Dharma Nusantara Makassar	1
Universitas Darma Agunga	1
STKIP PGRI Ponorogo	1
Universitas ma'Arif Hasyim Latif Sidoarjo	1
Sekolah Tinggi Teknologi Mandala	1
IKIP PGRI Bojonegoro	1
BINUS Institute of Creative Technology	1
Politeknik Medica Farma Husada Mataram	1
Universitas Pasir Pengaraian	1
Universitas Muhammadiyah Sumbar	1
Universitas Narotama	1
STMIK Bina Sarana Global	1
STIKes Tengku Maharatu Pekanbaru	1
Universitas Yapis Papua	1
Institut Agama Islam Negeri Padangsidimpuan	1
Universitas Dharmas Indonesia	1
Universitas KH A Wahab Hasbullah	1
STIKES Bina Generasi Polewali Mandar	1
Sekolah Tinggi Ilmu Kesehatan Mataram	1
STIKES Santa Elisabeth Medan	1
Univetsitas Pattimura	1
STIE Nias Selatan	1
Universitas Singaperbangsa Karawang	1
STAI Miftahul Ula Nglawak Kertosono	1
Sekolah Tinggi Ilmu Pertanian Rejang Lebong	1
STIE Rahmaniyah Sekayu	1
Pusdiklat Kementerian Agraria Dan Tata Ruang/Badan Pertanahan Nasional	1

## Sheet: Citation
Author(s)	Journal	Citation
Sasaki et al. (2012)	Virology Journal	21
Ahmar et al. (2018)	Journal of Physics: Conference Series	11
Ariﬁn, Sakakibara, & Sera (2015)	Geosciences (Switzerland)	9
Sasaki et al. (2014)	Virology Journal	9
Joelianto & Wiranto (2011)	International Journal of Artiﬁcial Intelligence	7
Kobayashi et al. (2015)	Archives of Virology	6
Ridwan & Bambang (2011)	Proceedings of the 2011 International Conference on Electrical Engineering and Informatics, ICEEI 2011	6
Jahja & Bubeck (2010)	Journal of Nonlinear Optical Physics and Materials	6
Sasaki et al. (2016)	Scientiﬁc Reports	5
Anindita et al. (2015)	Archives of Virology	5
Irzaman et al. (2013)	Ferroelectrics	5
Ridwan & Trilaksono (2011)	International Journal on Electrical Engineering and Informatics	4
Rahmat (2017)	European Research Studies Journal	3
Rahmat & Widayati (2016)	International Journal of Economic Perspectives	3
Salam & Katsuya (2008)	Southeast Asian Studies	3
Mallongi, Irwan, & Rantetampang (2017)	Asian Journal of Scientiﬁc Research	2
Musa (2016)	ARPN Journal of Engineering and Applied Sciences	2
Musa (2015)	International Journal of Applied Engineering Research	2
Lamondo et al. (2014)	Research Journal of Pharmaceutical, Biological and Chemical Sciences	2
Rahmat, Suryanto, & Rahim (2018)	MATEC Web of Conferences	1
